# Supplementary material for: Oxidative stress and associated clinical manifestations in malaria and sickle cell (HbSS) comorbidity
Source: PLoS One. 2022 Jun 8;17(6):e0269720. doi: 10.1371/journal.pone.0269720 (PMC9176834; doi:10.1371/journal.pone.0269720)
Supplement: S1 Data — (XLSX) [file pone.0269720.s001.xlsx]

## Sheet: Mal+SCD
																																						CLINICAL HISTORY								GM
		Age	Sex	Genotype	Temp	TWBC	Neut	Lymp	Eos	Mon	Bas	RBC	Hb	HCT	MCV	MCH	MCHC	RDW_CV	RDW_SD	Plt	MPV	PDW	PCT%	P_LCR	Count	N/L	N/E	N/M	N/B	L/E	L/M	L/B	E/M	E/B	M/B	P/L	P/N	Abdominal discomfort	Chills	Fever	Anorexia	Headache	Muscle/joint pains	Lethargy	Vomiting	GM
		7	Male	SC	38.7	14.12	40.4	45.4	5.66	7.93	0.34	3.81	10.7	30.1	79	28.1	35.5	12.9	33.2	140	9.9	9.9	0.13	23.4	14514	0.889868	7.13781	5.09458	118.824	8.0212	5.72509	133.529	0.713745	16.6471	23.3235	3.0837	3.46535	Yes	yes	yes	no	yes	yes	yes	Yes	14514
		8	Male	SS	38.8	18.19	55.85	29	5.14	9.37	0.37	2.62	7.1	21.3	81.3	27.1	33.3	18.6	44.2	180	10.1	16.2	0.18	37.3	22500	1.92586	10.8658	5.96051	150.946	5.64202	3.09498	78.3784	0.548559	13.8919	25.3243	6.2069	3.22292	Yes	yes	yes	yes	yes	yes	yes	Yes	22500
		11	Male	SC	40	17.3	61.4	24.7	4.87	8.39	0.35	2.88	9.4	23.3	80.9	32.6	40.3433	14.2	40.1	330	10.3	15	0.339	29.3	11243	2.48583	12.6078	7.31824	175.429	5.07187	2.94398	70.5714	0.580453	13.9143	23.9714	13.3603	5.37459	Yes	yes	yes	yes	yes	yes	yes	Yes	11243
		18	Female	SC	38.7	16.5	52.55	33.03	5.22	8.56	0.3	3.1	9	24.9	80.4	29.3	36.4	15.2	39.1	216	10.1	13.7	0.22	30	21123	1.59098	10.067	6.13902	175.167	6.32759	3.85864	110.1	0.609813	17.4	28.5333	6.53951	4.11037	Yes	yes	yes	no	yes	yes	yes	Yes	21123
		15	Female	SS	40.4	17.3	56.6	28.91	5.08	8.77	0.41	2.86	8.5	23.2	80.9	29.7	36.7	16	41.1	242	10.2	15	0.25	32.2	15600	1.9578	11.1417	6.45382	138.049	5.69094	3.29647	70.5122	0.579247	12.3902	21.3902	8.37081	4.27562	Yes	yes	yes	yes	yes	yes	yes	Yes	15600
		14	Female	SS	39.2	11.1	56.85	28.88	5.06	8.57	0.48	2.94	8.9	23.8	68.07	32.6	37.8	15.1	40.1	262	10.2	14.6	0.27	30.5	9800	1.96849	11.2352	6.63361	118.438	5.70751	3.36989	60.1667	0.590432	10.5417	17.8542	9.07202	4.60862	NA	yes	yes	yes	NA	NA	NA	Yes	9800
		8	Male	SS	38.7	10.8	36.8	50	3.96	8.58	0.36	4.12	8.7	25.8	62.6214	21.1165	33.7209	13.4	31.4	231	10.3	15.1	0.239	28.5	4133	0.736	9.29293	4.28904	102.222	12.6263	5.82751	138.889	0.461538	11	23.8333	4.62	6.27717	Yes	yes	yes	yes	no	no	no	Yes	4133
		9	Female	SS	39.4	11.3	63.9	25.3	3.24	7.02	0.27	4.51	10.9	32.7	72.5055	24.1685	33.3333	14.6	33.4	259	8.5	10.5	0.22	17.5	3733	2.52569	19.7222	9.10256	236.667	7.80864	3.60399	93.7037	0.461538	12	26	10.2372	4.05321	No	no	yes	yes	yes	no	no	No	3733
		8	Male	SC	40.2	12.7	37.5	38.6	7.17	7.54	0.43	3.6	9.1	27.3	75.8333	25.2778	33.3333	12.3	32.4	170	15.2	11.1	0.1	53.1	4327	0.971503	5.23013	4.97347	87.2093	5.38354	5.11936	89.7674	0.950928	16.6744	17.5349	4.40415	4.53333	Yes	yes	yes	yes	no	no	no	Yes	4327
		11	Female	SS	37.7	10.61	47.45	41.14	5.24	5.77	0.3	5.51	9.8	29.4	53.3575	17.7858	33.3333	15.5	36.5	183	11.2	16.4	0.2	28.8	7625	1.15338	9.05534	8.22357	158.167	7.85115	7.12998	137.133	0.908146	17.4667	19.2333	4.44823	3.85669	Yes	yes	yes	no	no	no	no	Yes	7625
		14	Male	SC	39.5	9.94	30.39	59.77	4.75	4.91	0.18	3.74	7	25.5	68.1818	18.7166	27.451	17.7	34.8	120	11.1	10.4	0.02	38.49	6258	0.508449	6.39789	6.18941	168.833	12.5832	12.1731	332.056	0.967413	26.3889	27.2778	2.0077	3.94867	NA	yes	yes	yes	NA	NA	NA	Yes	6258
		6	Male	SS	38.8	9.8	54.4	36.2	4.02	3.21	0.17	4.61	10	30	65.0759	21.692	33.3333	10	33.4	144	11.7	12.1	0.16	24.7	16945	1.50276	13.5323	16.947	320	9.00498	11.2773	212.941	1.25234	23.6471	18.8824	3.9779	2.64706	Yes	no	yes	yes	yes	no	no	Yes	16945
		11	Female	SC	39.4	8.4	60.3	25.5	3.1	8.3	0.39	4.07	11	31	76.1671	27.027	35.4839	15.1	30.6	110	9.6	13.3	0.1	24.3	18667	2.36471	19.4516	7.26506	154.615	8.22581	3.07229	65.3846	0.373494	7.94872	21.2821	4.31373	1.82421	Yes	yes	yes	yes	no	no	no	Yes	18667
		7	Female	SS	40.3	9.8	51.8	36	5.76	5.98	0.23	4.46	9.2	27.6	61.8834	20.6278	33.3333	13.7	40.1	168	11.8	15.1	0.08	33.3	6400	1.43889	8.99306	8.66221	225.217	6.25	6.02007	156.522	0.963211	25.0435	26	4.66667	3.24324	Yes	yes	yes	yes	yes	no	yes	Yes	6400
		10	Female	SS	37.9	13.6	59.5	30.7	5.74	6.77	0.29	4.23	9.1	29	68.5579	21.513	31.3793	14	40.8	111	9.2	11.6	0.1	16.9	28060	1.93811	10.3659	8.78877	205.172	5.34843	4.53471	105.862	0.847858	19.7931	23.3448	3.61564	1.86555	Yes	yes	yes	yes	yes	no	no	Yes	28060
		9	Female	SC	40.6	14.1	55.8	36.5	2.61	5.655	0.29	3.17	7.3	26.6	83.9117	23.0284	27.4436	14.6	51.3	218	10.7	16.1	0.23	24.2	9300	1.52877	21.3793	9.86737	192.414	13.9847	6.45447	125.862	0.461538	9	19.5	5.9726	3.90681	NA	yes	yes	yes	NA	NA	NA	Yes	9300
		16	Male	SS	39	12.64	50.33	34.34	4.9	9.7	0.42	3.61	9.22	26.56	71.99	26.57	34.98	14.28	35.68	233	10.88	13.26	0.22	32.36	5415	1.46564	10.2714	5.18866	119.833	7.00816	3.54021	81.7619	0.505155	11.6667	23.0952	6.78509	4.62945	No	no	yes	no	no	no	no	No	5415
		9	Male	SC	38.6	11.3	48.5	36.78	4.93	9.1	0.45	4.14	9.48	27.8	66.48	24.19	34.3	14.18	34.76	221	11.08	13.54	0.21	31.68	6675	1.31865	9.83773	5.32967	107.778	7.46045	4.04176	81.7333	0.541758	10.9556	20.2222	6.0087	4.5567	Yes	no	yes	yes	yes	no	no	Yes	6675
		10	Male	SS	38.1	11.07	43.21	42.96	4.87	8.36	0.4	4.3	9.1	28.14	66.5	21.41	32.23	14.7	33.7	193	11.26	12.7	0.16	33.28	8915	1.00582	8.87269	5.16866	108.025	8.82136	5.13876	107.4	0.582536	12.175	20.9	4.49255	4.46656	Yes	yes	yes	yes	yes	yes	yes	Yes	8915
		10	Female	SS	38.4	10.87	46.73	40.2	4.88	7.29	0.35	4.39	9.36	28.98	66.99	21.53	32.16	14.02	34.1	175	11.54	12.1	0.14	32.52	2492	1.16244	9.57582	6.41015	133.514	8.2377	5.5144	114.857	0.66941	13.9429	20.8286	4.35323	3.74492	Yes	yes	yes	yes	yes	yes	yes	Yes	2492
		11	Female	SC	40	10.29	46.01	40.24	4.86	6.75	0.31	4.31	9.38	28.64	67.72	22.1	32.59	14.12	33.54	145	11.76	12.66	0.12	33.88	12342	1.14339	9.46708	6.8163	148.419	8.27984	5.96148	129.806	0.72	15.6774	21.7742	3.60338	3.15149	Yes	no	yes	yes	yes	no	no	Yes	12342
		19	Male	SS	39.6	11.16	48.61	38.38	4.83	6.95	0.32	4.16	9.16	28.19	68.67	22.42	32.41	14.17	36.28	169	11.31	13.1	0.14	31.35	11500	1.26655	10.0642	6.99424	151.906	7.94617	5.5223	119.938	0.694964	15.0938	21.7188	4.40334	3.47665	NA	yes	yes	yes	NA	NA	NA	Yes	11500
		9	Female	SC	39.8	14.12	40.4	45.4	5.66	7.93	0.33	3.81	10.7	30.1	79	28.1	35.5	12.9	33.2	140	9.9	9.9	0.13	23.4	14514	0.889868	7.13781	5.09458	122.424	8.0212	5.72509	137.576	0.713745	17.1515	24.0303	3.0837	3.46535	Yes	no	yes	yes	yes	yes	yes	Yes	14514
		12	Male	SS	38.1	18.19	55.85	29	5.14	9.37	0.43	2.62	7.1	21.3	81.3	27.1	33.3	18.6	44.2	180	10.1	16.2	0.18	37.3	22500	1.92586	10.8658	5.96051	129.884	5.64202	3.09498	67.4419	0.548559	11.9535	21.7907	6.2069	3.22292	Yes	yes	yes	yes	no	no	no	Yes	22500
		14	Female	SC	39.2	17.3	61.4	24.7	4.87	8.39	0.34	2.88	9.4	23.3	80.9	32.6	40.3433	14.2	40.1	330	10.3	15	0.339	29.3	11243	2.48583	12.6078	7.31824	180.588	5.07187	2.94398	72.6471	0.580453	14.3235	24.6765	13.3603	5.37459	Yes	no	yes	no	no	no	yes	Yes	11243
		7	Female	SC	37	16.5	52.55	33.03	5.22	8.56	0.35	3.1	9	24.9	80.4	29.3	36.4	15.2	39.1	216	10.1	13.7	0.22	30	21123	1.59098	10.067	6.13902	150.143	6.32759	3.85864	94.3714	0.609813	14.9143	24.4571	6.53951	4.11037	Yes	yes	yes	yes	no	yes	yes	Yes	21123
		10	Female	SS	40	17.3	56.6	28.91	5.08	8.77	0.3	2.86	8.5	23.2	80.9	29.7	36.7	16	41.1	242	10.2	15	0.25	32.2	15600	1.9578	11.1417	6.45382	188.667	5.69094	3.29647	96.3667	0.579247	16.9333	29.2333	8.37081	4.27562	Yes	yes	Yes	yes	Yes	Yes	No	Yes	15600
		18	Male	SS	39.2	11.1	56.85	28.88	5.06	8.57	0.31	2.94	8.9	23.8	68.07	32.6	37.8	15.1	40.1	262	10.2	14.6	0.27	30.5	9800	1.96849	11.2352	6.63361	183.387	5.70751	3.36989	93.1613	0.590432	16.3226	27.6452	9.07202	4.60862	Yes	yes	yes	yes	yes	yes	no	Yes	9800
		17	Female	SS	38.7	10.8	36.8	50	3.96	8.58	0.33	4.12	8.7	25.8	62.6214	21.1165	33.7209	13.4	31.4	231	10.3	15.1	0.239	28.5	4133	0.736	9.29293	4.28904	111.515	12.6263	5.82751	151.515	0.461538	12	26	4.62	6.27717	Yes	yes	yes	yes	no	yes	yes	No	4133
		7	Male	SS	38.3	11.3	63.9	25.3	3.24	7.02	0.34	4.51	10.9	32.7	72.5055	24.1685	33.3333	14.6	33.4	259	8.5	10.5	0.22	17.5	3733	2.52569	19.7222	9.10256	187.941	7.80864	3.60399	74.4118	0.461538	9.52941	20.6471	10.2372	4.05321	NA	yes	yes	yes	NA	NA	NA	No	3733
		16	Male	SC	40	12.7	37.5	38.6	7.17	5.45	0.22	3.6	9.1	27.3	75.8333	25.2778	33.3333	12.3	32.4	170	15.2	11.1	0.1	53.1	4327	0.971503	5.23013	6.88073	170.455	5.38354	7.08257	175.455	1.3156	32.5909	24.7727	4.40415	4.53333	Yes	yes	yes	No	no	yes	yes	Yes	4327
		15	Female	SS	38	10.61	47.45	41.14	5.24	5.77	0.2	5.51	9.8	29.4	53.3575	17.7858	33.3333	15.5	36.5	183	11.2	16.4	0.2	28.8	7625	1.15338	9.05534	8.22357	237.25	7.85115	7.12998	205.7	0.908146	26.2	28.85	4.44823	3.85669	Yes	yes	yes	yes	no	yes	yes	Yes	7625
		15	Male	SC	40.9	9.94	30.39	59.77	4.75	4.91	0.18	3.74	7	25.5	68.1818	18.7166	27.451	17.7	34.8	120	11.1	10.4	0.02	38.49	62058	0.508449	6.39789	6.18941	168.833	12.5832	12.1731	332.056	0.967413	26.3889	27.2778	2.0077	3.94867	No	yes	yes	Yes	no	no	yes	No	62058
		9	female	SS	37.6	9.8	54.4	36.2	4.02	4.1	0.17	4.61	10	30	65.0759	21.692	33.3333	10	33.4	144	11.7	12.1	0.16	24.7	16945	1.50276	13.5323	13.2683	320	9.00498	8.82927	212.941	0.980488	23.6471	24.1176	3.9779	2.64706	Yes	yes	yes	Yes	yes	no	yes	Yes	16945
		15	male	SC	39.3	8.4	60.3	25.5	3.1	5.3	0.22	4.07	11	31	76.1671	27.027	35.4839	15.1	30.6	110	9.6	13.3	0.1	24.3	18667	2.36471	19.4516	11.3774	274.091	8.22581	4.81132	115.909	0.584906	14.0909	24.0909	4.31373	1.82421	Yes	yes	yes	No	no	yes	yes	Yes	18667
		8	male	SS	38.7	9.8	51.8	36	5.76	5.98	0.23	4.46	9.2	27.6	61.8834	20.6278	33.3333	13.7	40.1	168	11.8	15.1	0.08	33.3	6400	1.43889	8.99306	8.66221	225.217	6.25	6.02007	156.522	0.963211	25.0435	26	4.66667	3.24324	Yes	yes	yes	yes	no	yes	yes	Yes	6400
		15	female	SS	37.8	13.6	59.5	30.7	5.74	6.7	0.29	4.23	9.1	29	68.5579	21.513	31.3793	14	40.8	111	9.2	11.6	0.1	16.9	28060	1.93811	10.3659	8.8806	205.172	5.34843	4.58209	105.862	0.856716	19.7931	23.1034	3.61564	1.86555	NA	yes	yes	no	NA	NA	NA	No	28060
		8	female	SC	38.3	14.1	55.8	36.5	2.61	5.655	0.28	3.17	7.3	26.6	83.9117	23.0284	27.4436	14.6	51.3	218	10.7	16.1	0.23	24.2	9300	1.52877	21.3793	9.86737	199.286	13.9847	6.45447	130.357	0.461538	9.32143	20.1964	5.9726	3.90681	Yes	yes	yes	yes	no	yes	yes	Yes	9300
		11	female	SS	38.5	12.64	50.33	34.34	4.9	9.7	0.36	3.61	9.22	26.56	71.99	26.57	34.98	14.28	35.68	233	10.88	13.26	0.22	32.36	5415	1.46564	10.2714	5.18866	139.806	7.00816	3.54021	95.3889	0.505155	13.6111	26.9444	6.78509	4.62945	No	yes	yes	no	yes	yes	yes	No	5415
		12	male	SC	38.5	11.3	48.5	36.78	4.93	9.1	0.32	4.14	9.48	27.8	66.48	24.19	34.3	14.18	34.76	221	11.08	13.54	0.21	31.68	6675	1.31865	9.83773	5.32967	151.562	7.46045	4.04176	114.938	0.541758	15.4062	28.4375	6.0087	4.5567	Yes	yes	yes	yes	no	no	no	Yes	6675
		14	Female	SS	39.1	11.07	43.21	42.96	4.87	6.36	0.28	4.3	9.1	28.14	66.5	21.41	32.23	14.7	33.7	193	11.26	12.7	0.16	33.28	8915	1.00582	8.87269	6.79403	154.321	8.82136	6.75472	153.429	0.765723	17.3929	22.7143	4.49255	4.46656	No	yes	yes	yes	no	yes	no	No	8915
		16	Female	SS	39.1	10.87	46.73	40.2	4.88	7.29	0.35	4.39	9.36	28.98	66.99	21.53	32.16	14.02	34.1	175	11.54	12.1	0.14	32.52	2492	1.16244	9.57582	6.41015	133.514	8.2377	5.5144	114.857	0.66941	13.9429	20.8286	4.35323	3.74492	Yes	yes	yes	yes	no	yes	yes	No	2492
		8	male	SC	38.4	10.29	46.01	40.24	4.86	6.75	0.3	4.31	9.38	28.64	67.72	22.1	32.59	14.12	33.54	145	11.76	12.66	0.12	33.88	12342	1.14339	9.46708	6.8163	153.367	8.27984	5.96148	134.133	0.72	16.2	22.5	3.60338	3.15149	Yes	yes	yes	no	no	yes	yes	Yes	12342
		7	Female	SS	39.8	11.16	48.61	38.38	4.83	6.95	0.31	4.16	9.16	28.19	68.67	22.42	32.41	14.17	36.28	169	11.31	13.1	0.14	31.35	11500	1.26655	10.0642	6.99424	156.806	7.94617	5.5223	123.806	0.694964	15.5806	22.4194	4.40334	3.47665	Yes	yes	yes	yes	no	yes	yes	Yes	11500
		16	male	SS	38.8	8.4	60.3	25.5	3.1	9	0.44	4.07	11	31	76.1671	27.027	35.4839	15.1	30.6	110	9.6	13.3	0.1	24.3	18667	2.36471	19.4516	6.7	137.045	8.22581	2.83333	57.9545	0.344444	7.04545	20.4545	4.31373	1.82421	Yes	yes	yes	no	yes	no	yes	Yes	18667
																																						CLINICAL HISTORY
		Age	Sex	Genotype	Temp	TWBC	Neut	Lymp	Eos	Mon	Bas	RBC	Hb	HCT	MCV	MCH	MCHC	RDW_CV	RDW_SD	Plt	MPV	PDW	PCT%	P_LCR	Count	N/L	N/E	N/M	N/B	L/E	L/M	L/B	E/M	E/B	M/B	P/L	P/N	Abdominal discomfort	Chills	Fever	Anorexia	Headache	Muscle/joint pains	Lethargy	Vomiting
		19	Female	AA	38.1	4.7	64	29.1	2.07	4.485	0.345	4.99	12.8	39.5	79.3	25.6	32.4	14	36.6	170	10.4	14.9	0.176	24.2	12111	2.19931	30.9179	14.2698	185.507	14.058	6.48829	84.3478	0.461538	6	13	5.84192	2.65625	yes	no	yes	no	yes	yes	yes	No
		10	Female	AA	36.3	6.7	51.1	38.4	3.15	6.825	0.525	4.83	11.6	34.8	72.0497	24.0166	33.3333	15.5	35.5	198	9	14	0.17	24	7360	1.33073	16.2222	7.48718	97.3333	12.1905	5.62637	73.1429	0.461538	6	13	5.15625	3.87476	no	yes	yes	yes	yes	yes	yes	Yes
		16	Female	AA	36.3	5.5	59.3	32.1	2.58	5.59	0.43	3.96	11.6	33	83.3333	29.2929	35.1515	14	36.5	88	10.9	15.1	0.09	26.9	10020	1.84735	22.9845	10.6082	137.907	12.4419	5.7424	74.6512	0.461538	6	13	2.74143	1.48398	yes	yes	yes	no	yes	yes	yes	Yes
		16	Female	AA	36.3	4.2	55.9	33.6	1	9.3	0.64	4.17	10.3	29	69.5444	24.7002	35.5172	12.9	33.1	199	9.9	9.9	0.13	23.4	3137	1.66369	55.9	6.01075	87.3438	33.6	3.6129	52.5	0.107527	1.5625	14.5312	5.92262	3.55993	no	yes	yes	no	yes	yes	yes	Yes
		18	Female	AA	38.6	5.58	77.5	11.3	0.2	10.8	0.61	4.63	10.2	29	62.635	22.0302	35.1724	13.2	33.7	271	9.9	9.9	0.13	23.4	6712	6.85841	387.5	7.17593	127.049	56.5	1.0463	18.5246	0.0185185	0.327869	17.7049	23.9823	3.49677	no	yes	yes	yes	yes	yes	yes	No
		8	Female	AA	37.2	5.1	72	21.2	2.04	4.42	0.34	2.71	7.9	20.6	76.0148	29.1513	38.3495	13.6	36.6	157	8.8	15	0.138	22	108800	3.39623	35.2941	16.2896	211.765	10.3922	4.79638	62.3529	0.461538	6	13	7.40566	2.18056	yes	yes	yes	yes	yes	no	yes	No
		5	Female	AA	36.2	12.9	83.2	14.2	0.78	1.69	0.13	4.77	13.6	39.7	83.2285	28.5115	34.2569	13	37.6	308	10.8	14.9	0.332	25.5	52000	5.85915	106.667	49.2308	640	18.2051	8.40237	109.231	0.461538	6	13	21.6901	3.70192	NA	yes	yes	yes	NA	NA	NA	No
		10	Male	AA	36.5	15.8	55.9	37.8	1.89	4.095	0.315	4.06	10.6	31	76.3547	26.1084	34.1935	27	33.1	598	9.9	14.8	0.592	24.4	208000	1.47884	29.5767	13.6508	177.46	20	9.23077	120	0.461538	6	13	15.8201	10.6977	no	no	yes	yes	yes	no	no	Yes
		18	Female	AA	35.1	5.8	62.2	27.7	3.03	6.565	0.505	2.79	8.6	22.4	80.2867	30.8244	38.3929	13.9	38.3	192	9.8	15.1	0.188	25.1	16000	2.24549	20.5281	9.47449	123.168	9.14191	4.21935	54.8515	0.461538	6	13	6.93141	3.08682	no	no	yes	yes	no	no	no	Yes
		9	Female	AA	37.5	5.9	77.3	14.4	2.34	5.07	0.39	4.66	10.4	28.9	62.0172	22.3176	35.9862	14.9	31.4	174	9.6	11.7	0.18	24.4	71098	5.36806	33.0342	15.2465	198.205	6.15385	2.84024	36.9231	0.461538	6	13	12.0833	2.25097	no	no	yes	no	no	no	no	Yes
		6	Male	AA	38.4	6.9	75	8	5.1	11.05	0.85	4.11	13.5	38.1	92.7007	32.8467	35.4331	13.2	28.9	160	9.4	11.1	0.15	13.52	65518	9.375	14.7059	6.78733	88.2353	1.56863	0.723982	9.41176	0.461538	6	13	20	2.13333	yes	no	yes	no	yes	no	no	No
		12	Female	AA	39.6	5.4	68	22	6	13	1	3.43	9.1	26.3	76.6764	26.5306	34.6008	14.3	30.6	220	9	10.4	0.19	17.03	49189	3.09091	11.3333	5.23077	68	3.66667	1.69231	22	0.461538	6	13	10	3.23529	yes	no	yes	no	yes	no	no	No
		12	Female	AA	38.6	9.7	69.1	18.5	3.69	7.995	0.615	4.25	12.4	34	80	29.1765	36.4706	12.1	33.1	176	10.4	9.3	0.18	25.1	52110	3.73514	18.7263	8.6429	112.358	5.01355	2.31395	30.0813	0.461538	6	13	9.51351	2.54703	yes	yes	no	no	no	no	no	No
		15	Male	AA	39.3	4.5	76	14.4	2.88	6.24	0.48	5.06	13	36.3	71.7391	25.6917	35.8127	13.6	42.7	101	9.7	15.4	0.097	29.2	53918	5.27778	26.3889	12.1795	158.333	5	2.30769	30	0.461538	6	13	7.01389	1.32895	yes	yes	yes	no	yes	no	yes	Yes
		16	Female	AA	38.3	8.8	84.9	9.3	1.74	3.77	0.29	4.52	9	25.4	56.1947	19.9115	35.4331	15.9	27.2	68	7.2	8.6	0.05	21.3	71239	9.12903	48.7931	22.5199	292.759	5.34483	2.46684	32.069	0.461538	6	13	7.31183	0.800942	no	no	no	no	yes	no	no	No
		20	Female	AA	35.6	5.94	73.7	16.2	0.5	9	0.6	4.24	11.1	33.3	78.5377	26.1792	33.3333	15.1	30.6	91	9.6	13.3	0.1	24.3	63291	4.54938	147.4	8.18889	122.833	32.4	1.8	27	0.0555556	0.833333	15	5.61728	1.23474	no	yes	yes	no	yes	no	yes	Yes
		15	Female	AA	36.6	7.7	71.4	20.1	2.34	5.07	0.39	5.84	12.3	36.9	63.1849	21.0616	33.3333	13.8	42.9	86	10.1	13.6	0.08	23.9	34918	3.55224	30.5128	14.0828	183.077	8.58974	3.9645	51.5385	0.461538	6	13	4.27861	1.20448	yes	no	no	no	no	no	no	No
		13	Male	AA	35.6	6.8	50.6	35.4	0.3	6.45	0.4	4.26	11.8	35.4	83.0986	27.6995	33.3333	14.7	41.5	115	10	12	0.17	28.5	13919	1.42938	168.667	7.84496	126.5	118	5.48837	88.5	0.0465116	0.75	16.125	3.24859	2.27273	no	no	yes	yes	yes	no	no	No
		16	Male	AA	39.1	7.7	71.4	20.1	2.34	5.07	0.39	4.85	12.5	37.5	77.3196	25.7732	33.3333	15.1	28	93	8.7	9	0.08	13.94	14813	3.55224	30.5128	14.0828	183.077	8.58974	3.9645	51.5385	0.461538	6	13	4.62687	1.30252	yes	yes	yes	yes	yes	yes	yes	Yes
		18	Male	AA	38.9	5.6	51.2	33.1	4.71	10.205	0.785	4.58	14	39	85.1528	30.5677	35.8974	15.5	49.2	128	9.6	14.6	0.21	20	21016	1.54683	10.8705	5.01715	65.2229	7.0276	3.24351	42.1656	0.461538	6	13	3.86707	2.5	no	yes	yes	yes	yes	yes	yes	No
		18	Female	AA	39	5.94	73	16.2	0.5	9.6	0.7	3.81	12.9	38.7	101.575	33.8583	33.3333	15.4	55.6	117	10.3	16.7	0.12	22.4	19811	4.50617	146	7.60417	104.286	32.4	1.6875	23.1429	0.0520833	0.714286	13.7143	7.22222	1.60274	no	no	no	yes	yes	no	no	No
		18	Female	AA	37.8	7	81.3	9.7	2.7	5.85	0.45	4.7	12.5	37.5	79.7872	26.5957	33.3333	15.1	28	93	8.7	9	0.08	13.94	16331	8.38144	30.1111	13.8974	180.667	3.59259	1.65812	21.5556	0.461538	6	13	9.58763	1.14391	yes	yes	yes	yes	yes	yes	yes	Yes
		12	Male	AA	38.5	7.8	77.4	19.2	1.02	2.21	0.17	4.61	10.1	30.3	65.7267	21.9089	33.3333	14.6	47	43	9.4	13.8	0.03	24.2	42029	4.03125	75.8824	35.0226	455.294	18.8235	8.68778	112.941	0.461538	6	13	2.23958	0.555556	yes	no	yes	yes	yes	yes	yes	No
		5	Female	AA	36.8	7.21	12.96	80	6	0.88	0.52	3.99	10.8	32.8	82.2055	27.0677	32.9268	13.2	28.9	160	9.4	11.1	0.15	13.52	20080	0.162	2.16	14.7273	24.9231	13.3333	90.9091	153.846	6.81818	11.5385	1.69231	2	12.3457	NA	no	no	yes	NA	NA	NA	No
		7	Male	AA	38.7	8.87	6.88	90	2	0.52	0.6	4.81	9.9	28.9	60.0832	20.5821	34.2561	13.3	31.4	96	11.1	11.4	0.1	31.8	11824	0.0764444	3.44	13.2308	11.4667	45	173.077	150	3.84615	3.33333	0.866667	1.06667	13.9535	NA	no	no	no	NA	NA	NA	No
		8	Female	AA	39	6.68	51.63	38.65	0.24	9.28	0.5	3.8	7.6	20	52.6316	20	38	16.1	39.2	94	11.1	11.4	0.1	31.8	53000	1.33583	215.125	5.56358	103.26	161.042	4.16487	77.3	0.0258621	0.48	18.56	2.43208	1.82065	no	no	no	yes	no	yes	yes	No
		8	Female	AA	38.3	3.8	36.8	50	3.96	8.58	0.66	4.12	8.7	25.8	62.6214	21.1165	33.7209	13.4	31.4	231	10.3	15.1	0.239	28.5	9118	0.736	9.29293	4.28904	55.7576	12.6263	5.82751	75.7576	0.461538	6	13	4.62	6.27717	NA	No	Yes	yes	NA	NA	NA	No
		14	Male	AA	36.8	12.5	76	14.4	2.88	6.24	0.48	5.06	13.1	36.1	71.3439	25.8893	36.2881	14.7	47	212	10.6	12.4	0.22	28.6	23486	5.27778	26.3889	12.1795	158.333	5	2.30769	30	0.461538	6	13	14.7222	2.78947	yes	no	no	yes	yes	yes	no	No
		5	Male	AA	39.4	7.7	71.4	20.1	2.34	5.07	0.39	4.85	12.3	33.7	69.4845	25.3608	36.4985	14	32.4	153	9.3	9.9	0.14	22.3	159281	3.55224	30.5128	14.0828	183.077	8.58974	3.9645	51.5385	0.461538	6	13	7.61194	2.14286	NA	no	no	yes	NA	NA	NA	No
		12	Female	AA	35	5.6	51.2	33.1	4.71	10.205	0.785	4.72	11.7	30.8	65.2542	24.7881	37.987	14.7	41.5	170	10	12	0.17	28.5	22476	1.54683	10.8705	5.01715	65.2229	7.0276	3.24351	42.1656	0.461538	6	13	5.13595	3.32031	no	no	no	yes	yes	no	yes	No
		15	Male	AA	39.2	7	81.3	9.7	2.7	5.85	0.45	4.7	12.2	33	70.2128	25.9574	36.9697	13.9	33.7	135	10.1	10.8	0.13	25	4550	8.38144	30.1111	13.8974	180.667	3.59259	1.65812	21.5556	0.461538	6	13	13.9175	1.66052	no	yes	yes	No	yes	yes	yes	No
		13	Male	AA	36.4	9	51.4	36.2	3.12	6.76	0.52	4.65	12.1	33	70.9677	26.0215	36.6667	12.7	30.9	255	9	10.2	0.22	18.5	2598	1.41989	16.4744	7.60355	98.8462	11.6026	5.35503	69.6154	0.461538	6	13	7.0442	4.96109	no	yes	yes	No	yes	yes	yes	Yes
		12	Female	AA	38.3	5.94	73	16.2	0.5	9.6	0.7	4.24	11.8	34	80.1887	27.8302	34.7059	14	32.4	300	9.4	8.9	0.29	21.2	9532	4.50617	146	7.60417	104.286	32.4	1.6875	23.1429	0.0520833	0.714286	13.7143	18.5185	4.10959	NA	yes	yes	Yes	NA	NA	NA	No	#NAME?
		18	Female	AA	36.1	4.36	68.5	19.3	0.2	7.7	0.5	4.3	14.1	40	93.0233	32.7907	35.25	12.4	44.9	111	7.9	8.2	0.09	19	1503	3.54922	342.5	8.8961	137	96.5	2.50649	38.6	0.025974	0.4	15.4	5.7513	1.62044	yes	yes	yes	Yes	yes	no	yes	Yes
		20	Male	AA	38.3	5.6	51.2	33.1	4.71	10.205	0.785	3.8	7.6	21	55.2632	20	36.1905	17.7	34.8	84	11.5	9.6	0.1	34.2	150000	1.54683	10.8705	5.01715	65.2229	7.0276	3.24351	42.1656	0.461538	6	13	2.53776	1.64062	yes	yes	yes	No	yes	yes	yes	No
		5	Female	AA	37.9	6.71	51.63	38.65	0.6	6.54	0.4	2.94	7.3	21	71.4286	24.8299	34.7619	17.7	34.8	209	9.9	10.2	0.19	23.9	8218	1.33583	86.05	7.8945	129.075	64.4167	5.90979	96.625	0.0917431	1.5	16.35	5.4075	4.04803	NA	yes	yes	yes	NA	NA	NA	No
		5	Female	AA	38.8	12.1	62.9	26.9	3.06	6.63	0.51	4.18	8.4	27.3	65.311	20.0957	30.7692	16.4	47	182	8.5	11.8	0.15	13.4	111223	2.33829	20.5556	9.48718	123.333	8.79085	4.05732	52.7451	0.461538	6	13	6.7658	2.89348	NA	yes	yes	no	NA	NA	NA	No
		17	Male	AA	38.5	6.3	77.6	17	1.92	4.16	0.32	4.44	14.2	39.4	88.7387	31.982	36.0406	13.2	49.9	88	10.9	15.1	0.09	26.9	45432	4.56471	40.4167	18.6538	242.5	8.85417	4.08654	53.125	0.461538	6	13	5.17647	1.13402	yes	yes	yes	no	yes	yes	yes	No
		7	Male	AA	38.9	10.7	62	31	2.1	4.55	0.35	4.29	10.8	32.1	74.8252	25.1748	33.6449	14.6	47	143	9.4	13.8	0.13	17.1	75000	2	29.5238	13.6264	177.143	14.7619	6.81319	88.5714	0.461538	6	13	4.6129	2.30645	NA	yes	yes	no	NA	NA	NA	No
		6	Male	AA	38.1	9.3	70.1	14.5	4.5	9.75	0.75	3.73	8.4	22.2	59.5174	22.5201	37.8378	16.1	39.2	193	9.8	15.1	0.188	23.9	23125	4.83448	15.5778	7.18974	93.4667	3.22222	1.48718	19.3333	0.461538	6	13	13.3103	2.75321	yes	yes	yes	yes	yes	no	no	No
		5	Male	AA	38.6	8.6	78.5	7.6	4.17	9.035	0.695	4.35	9.3	27.9	64.1379	21.3793	33.3333	16.1	39.2	169	8.7	9.9	0.16	20	53000	10.3289	18.8249	8.68843	112.95	1.82254	0.841173	10.9353	0.461538	6	13	22.2368	2.15287	NA	yes	yes	yes	NA	NA	NA	No
		16	Male	AA	36.8	7.9	44.4	46.3	2.79	6.045	0.465	4.05	10.7	28.1	69.3827	26.4198	38.0783	10	33.4	280	9.7	13.6	0.27	27.2	9118	0.958963	15.914	7.34491	95.4839	16.595	7.65922	99.5699	0.461538	6	13	6.04752	6.30631	yes	yes	yes	yes	yes	yes	yes	No
		9	Male	AA	39	6.1	73.4	13.2	4.02	8.71	0.67	3.98	12.3	32.9	82.6633	30.9045	37.386	12.3	34.1	74	15.2	11.1	0.1	23.3	4500	5.56061	18.2587	8.4271	109.552	3.28358	1.5155	19.7015	0.461538	6	13	5.60606	1.00817	yes	yes	yes	no	yes	yes	yes	Yes
		20	Female	AA	38.9	7.15	82.4	10.1	0.1	7.1	0.58	3.41	9.5	28.5	83.5777	27.8592	33.3333	16.1	39.2	166	10.4	15.5	0.145	19.6	45348	8.15842	824	11.6056	142.069	101	1.42254	17.4138	0.0140845	0.172414	12.2414	16.4356	2.01456	no	yes	yes	no	yes	yes	yes	No
		18	Female	AA	36.4	4.14	74.3	16.4	0.2	8.9	0.57	5.33	13.8	39.2	73.546	25.8912	35.2041	14.9	60.4	147	9.9	9.9	0.13	29.45	11985	4.53049	371.5	8.34831	130.351	82	1.8427	28.7719	0.0224719	0.350877	15.614	8.96341	1.97847	no	yes	yes	no	yes	no	yes	No
		19	Male	AA	36.8	2.83	56.6	37.3	1	4.4	0.7	4.47	11.9	35.7	79.8658	26.6219	33.3333	14.7	41.5	24	9.4	13.8	0.03	31.6	84722	1.51743	56.6	12.8636	80.8571	37.3	8.47727	53.2857	0.227273	1.42857	6.28571	0.643432	0.424028	yes	yes	yes	yes	yes	yes	yes	No
		18	Female	AA	36.8	6.7	60.1	35.4	1.35	2.925	0.225	4.29	11.3	32.4	75.5245	26.3403	34.8765	13.3	32.4	317	9.6	15	0.304	25.5	3429	1.69774	44.5185	20.547	267.111	26.2222	12.1026	157.333	0.461538	6	13	8.9548	5.27454	yes	yes	yes	yes	yes	yes	yes	Yes
		16	Male	AA	37.1	6	59	34.6	1.92	4.16	0.32	5.99	14.6	46	76.7947	24.374	31.7391	12.8	33.2	167	10.7	15.2	0.178	37.7	308114	1.7052	30.7292	14.1827	184.375	18.0208	8.31731	108.125	0.461538	6	13	4.82659	2.83051	no	yes	yes	no	yes	yes	yes	Yes
		7	Female	AA	37.3	7.8	77.4	19.2	1.02	2.21	0.17	4.61	10	30	65.0759	21.692	32.9	10	33.4	140	11.7	12.1	0.16	24.7	11985	4.03125	75.8824	35.0226	455.294	18.8235	8.68778	112.941	0.461538	6	13	7.29167	1.80879	yes	yes	yes	no	yes	yes	yes	Yes
		7	Female	AA	36.6	3.8	36.8	50	3.96	8.58	0.66	4.12	8.7	25.8	62.6214	21.1165	33.7209	13.4	31.4	231	10.3	15.1	0.239	28.5	41333	0.736	9.29293	4.28904	55.7576	12.6263	5.82751	75.7576	0.461538	6	13	4.62	6.27717	no	yes	yes	yes	yes	no	yes	Yes
		8	Female	AA	39.6	12.7	76.4	18.8	1.44	3.12	0.24	4.64	12.5	37.5	80.819	26.9397	33.3333	14.8	32.3	115	10	12	0.17	37.7	11824	4.06383	53.0556	24.4872	318.333	13.0556	6.02564	78.3333	0.461538	6	13	6.11702	1.50524	NA	yes	yes	no	NA	NA	NA	Yes
		11	Male	AA	37.1	5.9	75.5	13.3	3.33	7.215	0.555	3.58	10.5	31.5	87.9888	29.3296	33.3333	10	33.4	40	9.4	13.8	0.03	20	23466	5.67669	22.6727	10.4643	136.036	3.99399	1.84338	23.964	0.461538	6	13	3.00752	0.529801	yes	no	no	Yes	yes	yes	yes	No
		20	Female	AA	37.2	4.2	55.9	33.6	1	9.3	0.48	3.65	11.2	32.8	89.863	30.6849	34.1463	15.1	30.6	153	10.7	15.7	0.146	28.5	33000	1.66369	55.9	6.01075	116.458	33.6	3.6129	70	0.107527	2.08333	19.375	4.55357	2.73703	no	no	yes	no	yes	yes	yes	No
		6	Male	AA	39.6	7.2	82	10.6	2.22	4.81	0.37	4.62	12.4	37.2	80.5195	26.8398	33.3333	11.9	47	98	11.9	12.7	0.11	37.1	23466	7.73585	36.9369	17.0478	221.622	4.77477	2.20374	28.6486	0.461538	6	13	9.24528	1.19512	NA	no	yes	yes	NA	NA	NA	Yes
		18	Male	AA	39	6.5	76.2	18.2	1.68	3.64	0.28	5.96	15.7	42.6	71.4765	26.3423	36.8545	12.4	44.9	190	10.1	12.6	0.19	23.7	33000	4.18681	45.3571	20.9341	272.143	10.8333	5	65	0.461538	6	13	10.4396	2.49344	no	no	yes	no	no	no	no	No
		5	Female	AA	38.9	3.8	36.8	50	3.96	8.58	0.66	4.12	8.7	25.8	62.6214	21.1165	33.7209	13.4	31.4	231	10.3	15.1	0.239	28.5	26286	0.736	9.29293	4.28904	55.7576	12.6263	5.82751	75.7576	0.461538	6	13	4.62	6.27717	NA	yes	yes	Yes	NA	NA	NA	No
		6	Female	AA	38.3	7.8	77.4	19.2	1.02	2.21	0.17	4.61	10.1	30.3	65.7267	21.9089	33.3333	14.6	47	43	9.4	13.8	0.03	28.5	6933	4.03125	75.8824	35.0226	455.294	18.8235	8.68778	112.941	0.461538	6	13	2.23958	0.555556	NA	yes	yes	no	NA	NA	NA	No
		5	Male	AA	38	4.18	80.2	16.5	0.2	2.9	0.2	5.93	15.3	45.9	77.403	25.801	33.3333	12.4	44.9	109	8.8	12.2	0.08	37.1	2643	4.86061	401	27.6552	401	82.5	5.68966	82.5	0.0689655	1	14.5	6.60606	1.3591	NA	yes	yes	no	NA	NA	NA	No
		8	Female	AA	37.8	4.2	55.9	33.6	1	6.3	0.38	4.17	10.3	29	69.5444	24.7002	35.5172	12.9	33.1	199	9.9	9.9	0.13	23.7	26286	1.66369	55.9	8.87302	147.105	33.6	5.33333	88.4211	0.15873	2.63158	16.5789	5.92262	3.55993	yes	yes	yes	yes	yes	yes	yes	Yes
		16	Female	AA	36.3	8.69	50.61	44.83	3.73	0.55	0.28	4.17	10.2	30.6	73.3813	24.4604	33.3333	10	33.4	275	8.1	10.5	0.19	28.5	69331	1.12893	13.5684	92.0182	180.75	12.0188	81.5091	160.107	6.78182	13.3214	1.96429	6.13429	5.43371	no	no	yes	yes	yes	yes	yes	No
		13	Male	AA	38.9	5.1	78	16.6	1.92	4.16	0.32	6.26	16.6	42.5	67.8914	26.5176	39.0588	12.4	44.9	87	8	7.7	0.1	28.5	15652.2	4.6988	40.625	18.75	243.75	8.64583	3.99038	51.875	0.461538	6	13	5.24096	1.11538	yes	yes	yes	Yes	yes	yes	yes	Yes
		8	Male	AA	39.9	7.9	80.3	13	2.01	4.355	0.335	4.58	14.7	41.4	90.393	32.0961	35.5072	12.8	33.2	120	10.8	15.4	0.12	27.4	41522	6.17692	39.9502	18.4386	239.701	6.46766	2.98507	38.806	0.461538	6	13	9.23077	1.4944	yes	no	yes	yes	yes	yes	yes	No
		7	Male	AA	37.5	8.6	77.3	4.6	5.43	11.765	0.905	3.9	9.6	28.6	73.3333	24.6154	33.5664	16.1	39.2	72	9.6	11.8	0.06	19.6	22500	16.8043	14.2357	6.57034	85.4144	0.847145	0.39099	5.08287	0.461538	6	13	15.6522	0.931436	yes	yes	yes	no	yes	yes	no	No
		7	Female	AA	38.3	4.2	55.9	33.6	1	5.3	0.33	4.17	10.3	29	69.5444	24.7002	35.5172	12.9	33.1	199	9.9	9.9	0.13	24.4	33000	1.66369	55.9	10.5472	169.394	33.6	6.33962	101.818	0.188679	3.0303	16.0606	5.92262	3.55993	NA	yes	yes	yes	NA	NA	NA	No
		5	Male	AA	38.6	11.6	57.8	36.5	1.71	3.705	0.285	4.57	11.2	30.8	67.3961	24.5077	36.3636	14	31.4	500	9.6	14.6	0.48	24.3	26286	1.58356	33.8012	15.6005	202.807	21.345	9.85155	128.07	0.461538	6	13	13.6986	8.65052	NA	yes	yes	yes	NA	NA	NA	No
		17	Female	AA	38.8	10	89.7	6.7	1.08	2.34	0.18	4.78	10.4	28.7	60.0418	21.7573	36.2369	10	33.4	126	7.6	7.7	0.09	31.6	6933	13.3881	83.0556	38.3333	498.333	6.2037	2.86325	37.2222	0.461538	6	13	18.806	1.40468	yes	yes	yes	no	yes	yes	yes	Yes
		12	Male	AA	38.1	4.2	56.4	31.9	3.51	7.605	0.585	4.21	10.8	32.4	76.9596	25.6532	33.3333	10	33.4	42	9.3	11.8	0.04	39.04	15652.2	1.76803	16.0684	7.41617	96.4103	9.08832	4.19461	54.5299	0.461538	6	13	1.31661	0.744681	yes	yes	yes	no	yes	yes	yes	Yes
		13	Female	AA	38.1	4.7	61.5	21.9	0.2	6.2	0.42	3.74	11.5	34.5	92.246	30.7487	33.3333	13.3	32.4	81	13	18.7	0.1	31.82	4522	2.80822	307.5	9.91935	146.429	109.5	3.53226	52.1429	0.0322581	0.47619	14.7619	3.69863	1.31707	yes	yes	yes	no	yes	yes	yes	Yes
		13	Female	AA	37	3.14	70.2	23.2	1.98	4.29	0.33	3.36	9.3	27.9	83.0357	27.6786	33.3333	10	33.4	47	9.3	11.8	0.04	24.3	145366	3.02586	35.4545	16.3636	212.727	11.7172	5.40793	70.303	0.461538	6	13	2.02586	0.669516	yes	yes	yes	no	yes	yes	yes	No
		13	Female	AA	36	2.33	29.7	41.6	1.7	6.6	0.4	4.4	12.1	36.3	82.5	27.5	33.3333	14.2	30.6	170	11.2	13.9	0.18	31.6	13303	0.713942	17.4706	4.5	74.25	24.4706	6.30303	104	0.257576	4.25	16.5	4.08654	5.72391	yes	yes	yes	no	yes	yes	yes	Yes
		16	Female	AA	36.9	6.8	50.6	35.4	0.3	3.4	0.3	4.26	11.3	33.9	79.5775	26.5258	33.3333	15.1	30.6	65	10.9	13	0.08	25.5	4058	1.42938	168.667	14.8824	168.667	118	10.4118	118	0.0882353	1	11.3333	1.83616	1.28458	yes	yes	yes	no	yes	yes	yes	Yes
		19	Female	AA	37.8	4.89	66.01	31	0.92	1.83	0.24	4.19	9.8	31.7	75.6563	23.389	30.9148	14.3	30.6	100	12.3	13.9	0.13	37.7	4367	2.12935	71.75	36.071	275.042	33.6957	16.9399	129.167	0.502732	3.83333	7.625	3.22581	1.51492	no	yes	yes	yes	yes	yes	yes	Yes
		18	Male	AA	39.2	5	68.6	22.6	2.64	5.72	0.44	3.8	10.9	32.7	86.0526	28.6842	33.3333	10	33.4	66	10.9	13	0.08	25.5	11620	3.0354	25.9848	11.993	155.909	8.56061	3.95105	51.3636	0.461538	6	13	2.92035	0.962099	no	yes	yes	yes	yes	no	yes	No
		9	Male	AA	37.4	8.1	85	8.2	2.04	4.42	0.34	5.23	9.1	27.3	52.1989	17.3996	33.3333	10	33.4	189	9.6	11.7	0.18	24.4	3058	10.3659	41.6667	19.2308	250	4.01961	1.8552	24.1176	0.461538	6	13	23.0488	2.22353	yes	yes	yes	yes	yes	yes	yes	No
		5	Male	AA	36.5	5.4	40.6	43.9	4.65	10.075	0.775	5.1	13.8	39	76.4706	27.0588	35.3846	14.9	40.4	112	12.3	13.9	0.13	37.7	16430	0.924829	8.73118	4.02978	52.3871	9.44086	4.35732	56.6452	0.461538	6	13	2.55125	2.75862	NA	yes	no	no	NA	NA	NA	No
		6	Male	AA	36.7	5.9	76.5	13.3	3.06	6.63	0.51	4.28	9.7	29.1	67.9907	22.6636	33.3333	14	31.4	189	8.7	9.9	0.16	20	72607	5.75188	25	11.5385	150	4.34641	2.00603	26.0784	0.461538	6	13	14.2105	2.47059	yes	yes	yes	no	yes	no	no	No
		7	Male	AA	36.4	12.9	82.2	8.6	2.76	5.98	0.46	5.45	10.5	31.5	57.7982	19.2661	33.3333	16.1	33.4	143	9.4	11.1	0.13	25.6	46000	9.55814	29.7826	13.7458	178.696	3.11594	1.43813	18.6957	0.461538	6	13	16.6279	1.73966	yes	yes	yes	yes	yes	yes	no	Yes
		6	Female	AA	37.7	6.3	73.9	15.3	3.24	7.02	0.54	4.51	10.9	32.7	72.5055	24.1685	33.3333	14.6	33.4	259	8.5	10.5	0.22	17.5	37333	4.83007	22.8086	10.5271	136.852	4.72222	2.17949	28.3333	0.461538	6	13	16.9281	3.50474	No	Yes	Yes	yes	Yes	Yes	Yes	Yes
		10	Female	AA	39.1	8.1	66.2	20.9	3.87	8.385	0.645	4.5	10.9	32.7	72.6667	24.2222	33.3333	13.1	32.4	150	8.9	9.9	0.13	18	9600	3.16746	17.1059	7.89505	102.636	5.40052	2.49255	32.4031	0.461538	6	13	7.17703	2.26586	No	No	Yes	yes	Yes	No	No	Yes
		13	Male	AA	39	4.9	78.9	15.1	1.8	3.9	0.3	4.91	11.8	35.4	72.0978	24.0326	33.3333	13.4	33.4	310	9.4	8.9	0.29	21.2	87333	5.22517	43.8333	20.2308	263	8.38889	3.87179	50.3333	0.461538	6	13	20.5298	3.92902	NA	Yes	Yes	yes	NA	NA	NA	No
		13	Female	AA	38.3	7.7	68.1	25.4	1.95	4.225	0.325	4.57	11.5	34.5	75.4923	25.1641	33.3333	15.6	30.6	151	8.3	9.6	0.12	16	126400	2.6811	34.9231	16.1183	209.538	13.0256	6.01183	78.1538	0.461538	6	13	5.94488	2.21733	NA	Yes	No	Yes	NA	NA	NA	No
		6	Female	AA	36.5	5.3	41	51	2.4	5.2	0.4	4.1	10.2	30.7	74.878	24.878	33.2248	13.3	31.4	245	10.9	15.2	0.267	24.3	41455	0.803922	17.0833	7.88462	102.5	21.25	9.80769	127.5	0.461538	6	13	4.80392	5.97561	No	Yes	Yes	Yes	Yes	Yes	Yes	No
		12	Female	AA	38	3.9	70.2	23.2	1.98	4.29	0.33	4.02	8.9	28	69.6517	22.1393	31.7857	16.1	39.2	140	10.4	15.5	0.145	24.3	16011	3.02586	35.4545	16.3636	212.727	11.7172	5.40793	70.303	0.461538	6	13	6.03448	1.9943	yes	yes	yes	Yes	yes	n	no	No
		5	Male	AA	36	5.4	47.4	45.5	2.13	4.615	0.355	6.33	16.3	47.9	75.6714	25.7504	34.0292	13.4	31.4	414	9.2	14.4	0.38	21.85	151529	1.04176	22.2535	10.2709	133.521	21.3615	9.85915	128.169	0.461538	6	13	9.0989	8.73418	no	yes	yes	Yes	yes	no	yes	No
		6	Female	AA	37.5	8.8	84.9	9.3	1.74	3.77	0.29	4.52	12.4	36.1	79.8673	27.4336	34.349	12.3	34.1	470	8.6	14.4	0.404	17.03	941	9.12903	48.7931	22.5199	292.759	5.34483	2.46684	32.069	0.461538	6	13	50.5376	5.53592	no	no	yes	yes	yes	yes	no	No
		9	Male	AA	38.2	9	66.7	27.4	8.22	17.81	1.37	4.8	13.8	37	77.0833	28.75	37.2973	12.8	33.2	448	9.1	14.6	0.407	31.8	150000	2.43431	8.11436	3.74509	48.6861	3.33333	1.53846	20	0.461538	6	13	16.3504	6.71664	no	yes	yes	yes	yes	no	no	No
		4	Male	AA	37.9	8	63.3	22	4.41	9.555	0.735	4.79	11.3	31.2	65.1357	23.5908	36.2179	15.2	32.4	118	9.2	8.6	15.2	19.9	83703	2.87727	14.3537	6.6248	86.1224	4.98866	2.30246	29.932	0.461538	6	13	5.36364	1.86414	NA	yes	yes	no	NA	NA	NA	No
		9	Female	AA	37.8	8.3	57.2	29.2	4.08	8.84	0.68	4.23	11.5	32.3	76.3593	27.1868	35.6037	14	32.4	202	9.9	10.2	0.19	23.9	2264	1.9589	14.0196	6.47059	84.1176	7.15686	3.30317	42.9412	0.461538	6	13	6.91781	3.53147	yes	yes	yes	no	yes	yes	yes	Yes
		6	Female	AA	37.9	9.9	67	24.2	2.64	5.72	0.44	4.57	9.1	30.3	66.302	19.9125	30.033	12.3	32.4	228	9	10.4	0.19	24.3	6180	2.7686	25.3788	11.7133	152.273	9.16667	4.23077	55	0.461538	6	13	9.42149	3.40299	NA	yes	yes	yes	NA	NA	NA	No
		11	Female	AA	36.8	7	82	9.3	2.61	5.655	0.435	5.04	13.5	40.5	80.3571	26.7857	33.3333	14.8	47	254	9	11.4	0.22	18.7	5091	8.8172	31.4176	14.5004	188.506	3.56322	1.64456	21.3793	0.461538	6	13	27.3118	3.09756	no	yes	yes	yes	yes	yes	yes	No
		3	Female	AA	38.5	6.4	37.5	38.6	7.17	15.535	1.195	3.6	9.1	27.3	75.8333	25.2778	33.3333	12.3	32.4	70	15.2	11.1	0.1	53.1	90118	0.971503	5.23013	2.4139	31.3808	5.38354	2.48471	32.3013	0.461538	6	13	1.81347	1.86667	NA	yes	yes	yes	NA	NA	NA	No
		9	Male	AA	37.8	3.9	70.2	23.2	1.98	4.29	0.33	4.02	8.9	28	69.6517	22.1393	31.7857	16.1	39.2	140	10.4	15.5	0.145	24.3	11001	3.02586	35.4545	16.3636	212.727	11.7172	5.40793	70.303	0.461538	6	13	6.03448	1.9943	no	yes	yes	no	yes	no	no	No
		20	Male	AA	36.7	2.7	51.7	34.3	4.2	9.1	0.7	6.05	14.7	44.1	72.8926	24.2975	33.3333	14.6	33.2	99	11.1	11.4	0.1	31.8	33109	1.50729	12.3095	5.68132	73.8571	8.16667	3.76923	49	0.461538	6	13	2.8863	1.91489	no	yes	yes	yes	yes	no	no	No
		16	Female	AA	37.2	4.1	55.1	36.6	2.49	5.395	0.415	4.5	12.4	34.6	76.8889	27.5556	35.8382	13.3	33.2	331	8.7	14.4	0.287	23.9	33216	1.50546	22.1285	10.2132	132.771	14.6988	6.78406	88.1928	0.461538	6	13	9.04372	6.00726	yes	no	yes	yes	yes	no	no	Yes
		7	Male	AA	37.5	9.64	37.88	44.95	0.2	6.71	0.52	4.94	7.7	25.9	52.4291	15.587	29.7297	17.7	30.6	184	9	12.2	0.16	34.11	64874	0.842714	189.4	5.64531	72.8462	224.75	6.69896	86.4423	0.0298063	0.384615	12.9038	4.09344	4.85744	NA	no	yes	yes	NA	NA	NA	Yes
		12	Male	AA	38.7	6.28	85.07	6.98	0.08	0.475	0.3	3.1	7.2	21.6	69.6774	23.2258	33.3333	16.2	33.1	72	7.2	8.6	0.05	21.35	11776	12.1877	1063.38	179.095	283.567	87.25	14.6947	23.2667	0.168421	0.266667	1.58333	10.3152	0.846362	no	yes	yes	no	yes	yes	yes	No
		10	Female	AA	40.4	4.72	21.44	77	0.3	3.26	0.37	4.62	10.6	34.6	74.8918	22.9437	30.6358	14.5	30.6	81	8.8	10.8	0.07	21.85	38348	0.278442	71.4667	6.57669	57.9459	256.667	23.6196	208.108	0.0920245	0.810811	8.81081	1.05195	3.77799	no	yes	yes	no	yes	yes	no	No
		13	Male	AA	39.2	12.25	18.43	70.8	0.46	5.85	0.46	4.53	9.1	25.4	56.0706	20.0883	35.8268	12.3	32.4	244	9	10.4	0.19	31.8	28314	0.260311	40.0652	3.15043	40.0652	153.913	12.1026	153.913	0.0786325	1	12.7174	3.44633	13.2393	NA	yes	yes	yes	NA	NA	NA	Yes
		12	Female	AA	38.7	8.7	48	40.6	3.42	7.41	0.57	3.1	7.2	21.6	69.6774	23.2258	33.3333	16.2	33.1	34	11.1	10.4	0.02	38.49	23466	1.18227	14.0351	6.47773	84.2105	11.8713	5.47908	71.2281	0.461538	6	13	0.837438	0.708333	NA	Yes	Yes	Yes	NA	NA	NA	No
		8	Male	AA	39.4	12.3	48.7	40.7	3.18	6.89	0.53	3.87	8.4	25.2	65.1163	21.7054	33.3333	16.1	39.2	37	11.1	10.4	0.02	38.49	35556	1.19656	15.3145	7.06821	91.8868	12.7987	5.90711	76.7925	0.461538	6	13	0.909091	0.759754	NA	Yes	Yes	no	NA	NA	NA	No
		11	Female	AA	36.3	2.82	43.9	45.1	3.3	7.15	0.55	4.73	14	39	82.4524	29.5983	35.8974	12.8	33.2	65	7.2	8.6	0.05	21.35	5960	0.973392	13.303	6.13986	79.8182	13.6667	6.30769	82	0.461538	6	13	1.44124	1.48064	no	Yes	Yes	no	Yes	no	no	Yes
		5	Female	AA	37.1	4.3	61.8	32	1.86	4.03	0.31	3.51	9.9	29.7	84.6154	28.2051	33.3333	12.3	32.4	185	11.2	16.4	0.2	28.8	6178	1.93125	33.2258	15.335	199.355	17.2043	7.94045	103.226	0.461538	6	13	5.78125	2.99353	NA	Yes	Yes	yes	NA	NA	NA	Yes
		9	Male	AA	37.5	7.49	80.6	11.1	0.4	3.4	0.3	5.59	15.7	47.1	84.2576	28.0859	33.3333	13.5	33.4	155	6.6	7.9	0.19	6.87	21240	7.26126	201.5	23.7059	268.667	27.75	3.26471	37	0.117647	1.33333	11.3333	13.964	1.92308	Yes	no	Yes	yes	Yes	Yes	Yes	Yes
		7	Male	AA	38.8	5.93	80.8	10.1	0.3	8.6	0.45	4.96	13.5	40.5	81.6532	27.2177	33.3333	14.8	47	84	11.5	9.6	0.1	34.2	55608	8	269.333	9.39535	179.556	33.6667	1.17442	22.4444	0.0348837	0.666667	19.1111	8.31683	1.0396	no	Yes	Yes	yes	Yes	no	Yes	No
		13	Female	AA	35.6	5.5	47.4	45.5	2.13	4.615	0.355	4.73	12.4	37.2	78.6469	26.2156	33.3333	13.3	33.2	211	10.5	15.1	0.12	19.32	33206	1.04176	22.2535	10.2709	133.521	21.3615	9.85915	128.169	0.461538	6	13	4.63736	4.45148	NA	no	Yes	yes	NA	NA	NA	No
		6	Male	AA	36.4	6.7	37.5	38.6	7.17	15.535	1.195	3.6	9.1	27.3	75.8333	25.2778	33.3333	12.3	32.4	70	15.2	11.1	0.1	53.1	43271	0.971503	5.23013	2.4139	31.3808	5.38354	2.48471	32.3013	0.461538	6	13	1.81347	1.86667	yes	yes	yes	yes	yes	yes	no	No
		4	Female	AA	37.1	7.38	95.13	2.94	0.14	1.65	0.14	4.91	12.5	37.5	76.3747	25.4582	33.3333	14.2	30.6	110	8.1	10	0.08	14.15	16350	32.3571	679.5	57.6545	679.5	21	1.78182	21	0.0848485	1	11.7857	37.415	1.15631	NA	yes	yes	no	NA	NA	NA	Yes
		16	Female	AA	36.7	4.6	55.1	36.6	2.49	5.395	0.415	3.6	12.4	34	94.4444	34.4444	36.4706	13.3	33.2	70	9.6	11.8	0.06	19.6	42080	1.50546	22.1285	10.2132	132.771	14.6988	6.78406	88.1928	0.461538	6	13	1.91257	1.27042	Yes	Yes	no	yes	Yes	no	Yes	Yes
		9	Female	AA	39	9.9	55	33.4	3.18	6.89	0.53	4.06	8.1	24.3	59.8522	19.9507	33.3333	12.3	32.4	28	9.4	13.8	0.03	28.5	12620	1.64671	17.2956	7.98258	103.774	10.5031	4.84761	63.0189	0.461538	6	13	0.838323	0.509091	NA	yes	yes	no	NA	NA	NA	Yes
		10	Male	AA	38.6	6.58	71.2	14.9	0.2	6.4	0.44	3.4	7.6	22.8	67.0588	22.3529	33.3333	16.2	33.1	102	8.1	10	0.08	14.15	7497	4.77852	356	11.125	161.818	74.5	2.32812	33.8636	0.03125	0.454545	14.5455	6.84564	1.43258	no	no	no	no	yes	no	yes	No
		12	Male	AA	38.1	3.52	18.7	57.7	0.6	5.4	0.37	3.04	7.9	23.7	77.9605	25.9868	33.3333	16.2	33.1	39	9.2	10.8	0.02	26.74	25980	0.32409	31.1667	3.46296	50.5405	96.1667	10.6852	155.946	0.111111	1.62162	14.5946	0.67591	2.08556	NA	no	yes	Yes	NA	NA	NA	No
		12	Female	AA	38.4	5.2	84	12.1	0.2	3.5	0.2	3.94	11.5	34.5	87.5635	29.1878	33.3333	14.2	28.9	48	9.3	11.8	0.04	39.04	55627	6.94215	420	24	420	60.5	3.45714	60.5	0.0571429	1	17.5	3.96694	0.571429	yes	no	yes	no	yes	yes	no	No
		6	Female	AA	37.6	5.96	78	15.8	2.8	3.2	0.2	3.72	10.7	32.1	86.2903	28.7634	33.3333	15.5	36.5	241	9.3	12.6	0.1	19.9	87355	4.93671	27.8571	24.375	390	5.64286	4.9375	79	0.875	14	16	15.2532	3.08974	yes	no	yes	yes	yes	yes	yes	Yes
		5	Female	AA	37.6	3.98	76.6	14.8	0.5	7.8	0.43	3.4	7.6	20.3	59.7059	22.3529	37.4384	16.2	33.1	73	10.9	13	0.08	25.5	40790	5.17568	153.2	9.82051	178.14	29.6	1.89744	34.4186	0.0641026	1.16279	18.1395	4.93243	0.953003	NA	no	yes	no	NA	NA	NA	Yes
		2	Female	AA	36.6	8.4	66.8	22.5	0.2	6.11	0.44	3.73	8.8	26.4	70.7775	23.5925	33.3333	16.1	39.2	93	11.5	9.6	0.1	34.2	20939	2.96889	334	10.9329	151.818	112.5	3.68249	51.1364	0.0327332	0.454545	13.8864	4.13333	1.39222	NA	yes	yes	no	NA	NA	NA	Yes
		6	Male	AA	36.3	4	84.2	8.9	0.2	6.5	0.39	5.37	12.8	38.4	71.5084	23.8361	33.3333	13.3	33.2	196	9.6	11.7	0.18	24.4	1980	9.46067	421	12.9538	215.897	44.5	1.36923	22.8205	0.0307692	0.512821	16.6667	22.0225	2.32779	yes	no	yes	no	yes	yes	yes	No
		5	Female	AA	39.2	5.7	84	12.1	0.2	3.5	0.2	4.88	10.6	31.8	65.1639	21.7213	33.3333	15.5	36.5	165	11.2	13.9	0.18	31.6	10800	6.94215	420	24	420	60.5	3.45714	60.5	0.0571429	1	17.5	13.6364	1.96429	NA	yes	yes	no	NA	NA	NA	No
		18	Female	AA	37	14.39	22.01	60.15	0.34	7.12	0.38	5.11	11.9	36.7	71.82	23.2877	32.4251	14.2	28.9	99	8.8	12.2	0.08	27.12	4448	0.365919	64.7353	3.09129	57.9211	176.912	8.44803	158.289	0.0477528	0.894737	18.7368	1.64589	4.49796	yes	yes	yes	no	yes	yes	no	No
		6	Male	AA	37.1	8.61	47.45	46.14	0.24	5.77	0.4	5.51	9.8	29.4	53.3575	17.7858	33.3333	15.5	36.5	183	11.2	16.4	0.2	28.8	76252	1.02839	197.708	8.22357	118.625	192.25	7.99653	115.35	0.0415945	0.6	14.425	3.96619	3.85669	yes	yes	yes	no	yes	yes	no	Yes
		7	Female	AA	37.2	7.98	16.84	67.18	1.25	4.61	0.42	4.74	10.8	33.2	70.0422	22.7848	32.5301	16.4	30.6	166	6.6	7.9	0.19	6.87	8181	0.25067	13.472	3.65293	40.0952	53.744	14.5727	159.952	0.27115	2.97619	10.9762	2.47097	9.85748	NA	no	yes	yes	NA	NA	NA	No
		6	Female	AA	36.8	4	84.2	8.9	0.2	6.5	0.33	5.11	11.9	32.9	64.3836	23.2877	36.1702	14.2	28.9	88	9.2	10.8	0.07	17.29	73118	9.46067	421	12.9538	255.152	44.5	1.36923	26.9697	0.0307692	0.606061	19.697	9.88764	1.04513	yes	yes	yes	yes	yes	no	no	Yes
		12	Female	AA	38.3	7.54	36.47	57.42	2.08	3.95	0.31	4.47	9.2	30.5	68.2327	20.5817	30.1639	15.9	27.2	214	7.2	8.6	0.15	15.15	17282	0.635145	17.5337	9.23291	117.645	27.6058	14.5367	185.226	0.526582	6.70968	12.7419	3.72692	5.86784	no	no	yes	yes	yes	no	no	Yes
		7	Male	AA	40	12.4	60.4	33	1.98	4.29	0.33	4.68	9.9	29.7	63.4615	21.1538	33.3333	12.3	32.4	115	10.9	16.9	0.12	23.69	22277	1.8303	30.5051	14.0793	183.03	16.6667	7.69231	100	0.461538	6	13	3.48485	1.90397	NA	no	yes	yes	NA	NA	NA	Yes
		11	Male	AA	38	4.18	80.2	16.5	0.2	2.9	0.2	5.93	15.3	45.9	77.403	25.801	33.3333	13.5	33.4	109	8.1	10	0.08	14.15	2643	4.86061	401	27.6552	401	82.5	5.68966	82.5	0.0689655	1	14.5	6.60606	1.3591	no	no	yes	yes	yes	no	no	Yes
		8	Female	AA	36	4.14	84.2	8.9	0.2	6.5	0.4	3.73	10.4	31.2	83.6461	27.882	33.3333	15.5	36.5	133	7.9	8.6	0.1	15.76	40282	9.46067	421	12.9538	210.5	44.5	1.36923	22.25	0.0307692	0.5	16.25	14.9438	1.57957	yes	yes	yes	yes	yes	yes	no	Yes
		14	Male	AA	37	5	82.1	13.3	0.1	4.4	0.4	4.59	11	33	71.8954	23.9651	33.3333	14.2	28.9	131	7.9	8.6	0.1	15.76	22322	6.17293	821	18.6591	205.25	133	3.02273	33.25	0.0227273	0.25	11	9.84962	1.59562	NA	no	no	yes	NA	NA	NA	No
		12	Female	AA	36.3	5.62	80.4	8.2	0.3	5.5	0.33	4.65	9.9	29.7	63.871	21.2903	33.3333	12.3	32.4	143	12.7	10.2	0.18	40.3	17979	9.80488	268	14.6182	243.636	27.3333	1.49091	24.8485	0.0545455	0.909091	16.6667	17.439	1.77861	NA	no	yes	yes	NA	NA	NA	No
		13	Female	AA	36.7	3.94	30.39	65.77	0.75	2.91	0.18	3.74	7	25.5	68.1818	18.7166	27.451	17.7	34.8	20	11.1	10.4	0.02	38.49	620586	0.462065	40.52	10.4433	168.833	87.6933	22.6014	365.389	0.257732	4.16667	16.1667	0.30409	0.658111	Yes	Yes	Yes	no	Yes	no	no	No
		18	Male	AA	37.8	3.6	46.1	40.8	0.6	2.2	0.3	4.15	10.9	32.7	78.7952	26.2651	33.3333	15.5	36.5	73	10.9	13	0.08	25.5	504	1.1299	76.8333	20.9545	153.667	68	18.5455	136	0.272727	2	7.33333	1.78922	1.58351	Yes	no	Yes	no	Yes	Yes	no	Yes
		10	Female	AA	38.3	3.71	60	24.3	1.2	4	0.5	3.78	9.4	28.2	74.6032	24.8677	33.3333	15.5	36.5	86	9.2	10.8	0.07	17.29	4684	2.46914	50	15	120	20.25	6.075	48.6	0.3	2.4	8	3.53909	1.43333	Yes	Yes	Yes	no	Yes	Yes	no	Yes
		11	Male	AA	36.5	4.06	74.5	17.2	0.2	7.9	0.48	5.14	10.1	30.3	58.9494	19.6498	33.3333	15.5	36.5	29	9.2	10.8	0.02	26.74	8300	4.3314	372.5	9.43038	155.208	86	2.17722	35.8333	0.0253165	0.416667	16.4583	1.68605	0.389262	Yes	no	Yes	no	Yes	Yes	no	Yes
		9	Female	AA	38.5	11.36	40.5	50	0.2	9	0.6	4.46	10.3	30.9	69.2825	23.0942	33.3333	15.5	36.5	300	9.7	13.6	0.27	27.2	24099	0.81	202.5	4.5	67.5	250	5.55556	83.3333	0.0222222	0.333333	15	6	7.40741	yes	yes	yes	no	no	no	no	No
		5	Female	AA	39.1	7.6	76.6	18.8	0.4	4.1	0.3	4.48	11.9	35.7	79.6875	26.5625	33.3333	14.2	28.9	254	9.3	12.6	0.1	19.9	23064	4.07447	191.5	18.6829	255.333	47	4.58537	62.6667	0.097561	1.33333	13.6667	13.5106	3.31593	NA	no	no	no	NA	NA	NA	No
		5	Female	AA	38.1	9.4	71.1	23.6	1.59	3.445	0.265	4.26	10.8	32.4	76.0563	25.3521	33.3333	10	33.4	71	10.9	13	0.08	25.5	54008	3.01271	44.717	20.6386	268.302	14.8428	6.85051	89.0566	0.461538	6	13	3.00847	0.998594	NA	yes	no	no	NA	NA	NA	Yes
		8	Female	AA	38.4	8.9	84.3	8.4	2.19	4.745	0.365	4.66	11.9	35.7	76.6094	25.5365	33.3333	15.1	30.6	96	10	11.5	0.09	19.35	23463	10.0357	38.4932	17.7661	230.959	3.83562	1.77028	23.0137	0.461538	6	13	11.4286	1.13879	no	no	yes	no	yes	no	yes	No
		18	Male	AA	36.8	4.3	63.6	19	5.22	11.31	0.87	5.05	13.8	41.4	81.9802	27.3267	33.3333	14.5	30.6	72	10.9	13	0.08	25.5	22878	3.34737	12.1839	5.62334	73.1034	3.63985	1.67993	21.8391	0.461538	6	13	3.78947	1.13208	no	no	yes	no	yes	no	yes	No
		8	Male	AA	38.8	6.9	82.8	10.7	2.04	4.42	0.34	5.15	9.8	30.9	60	19.0291	31.7152	16	42.7	114	7.9	8.2	0.09	19	51181	7.73832	40.5882	18.733	243.529	5.2451	2.42081	31.4706	0.461538	6	13	10.6542	1.37681	yes	yes	no	yes	yes	no	no	Yes
		12	Female	AA	38.3	4.8	51.2	43.2	1.68	3.64	0.28	4.31	9.9	29.6	68.6775	22.9698	33.4459	15.4	35	262	10.6	15.1	0.277	25.5	25762	1.18519	30.4762	14.0659	182.857	25.7143	11.8681	154.286	0.461538	6	13	6.06481	5.11719	NA	no	yes	yes	NA	NA	NA	Yes
		9	Female	AA	37.6	7.7	80.4	15.8	1.14	2.47	0.19	4.15	10.5	31.5	75.9036	25.3012	33.3333	10	33.4	27	10.6	14.7	0.04	30.63	34626	5.08861	70.5263	32.5506	423.158	13.8596	6.39676	83.1579	0.461538	6	13	1.70886	0.335821	no	no	no	no	no	no	no	Yes
		6	Male	AA	37.8	6.9	66.2	22.2	3.48	7.54	0.58	3.92	8.9	26.7	68.1122	22.7041	33.3333	13.4	47.8	110	13	9.6	0.14	46.8	45000	2.98198	19.023	8.77984	114.138	6.37931	2.9443	38.2759	0.461538	6	13	4.95495	1.66163	no	no	no	yes	no	no	no	No
		13	Male	AA	39.4	11.4	70.7	19.1	3.06	6.63	0.51	4.37	11.9	35.7	81.6934	27.2311	33.3333	12.4	55.4	134	12.1	14.5	0.16	36.7	53818.2	3.70157	23.1046	10.6637	138.627	6.24183	2.88084	37.451	0.461538	6	13	7.01571	1.89533	yes	no	yes	no	yes	no	no	No
		18	Female	AA	36.9	4.3	70.8	21.6	2.28	4.94	0.38	4.01	11.5	33.1	82.5436	28.6783	34.7432	15.1	30.6	159	11.2	13.9	0.18	31.6	22034	3.27778	31.0526	14.332	186.316	9.47368	4.37247	56.8421	0.461538	6	13	7.36111	2.24576	yes	yes	no	no	yes	no	no	Yes
		14	Male	AA	40	6.64	79.3	17.82	0.24	2.4	0.24	5.12	14.7	42	82.0312	28.7109	35	14.5	40.8	121	10.5	15.1	0.12	19.32	28643	4.45006	330.417	33.0417	330.417	74.25	7.425	74.25	0.1	1	10	6.79012	1.52585	no	yes	yes	yes	yes	no	no	Yes
		7	Male	AA	38.6	8.98	82.2	9.7	0.1	7.8	0.4	4.22	9.8	28	66.3507	23.2227	35	16.5	28.9	114	9.4	12.6	0.1	25.95	67440	8.47423	822	10.5385	205.5	97	1.24359	24.25	0.0128205	0.25	19.5	11.7526	1.38686	no	no	yes	no	yes	yes	yes	Yes
		20	Female	AA	36.1	5.9	77.3	15.5	0.1	2.3	0.39	3.93	11.5	32.2	81.9338	29.2621	35.7143	15.5	39.9	133	10.4	13.6	0.13	17.54	8200	4.9871	773	33.6087	198.205	155	6.73913	39.7436	0.0434783	0.25641	5.89744	8.58065	1.72057	yes	yes	no	no	yes	yes	yes	No
		20	Male	AA	38.5	6.7	66.4	22.6	3.3	7.15	0.55	4.79	13.7	39.7	82.881	28.6013	34.5088	14.5	30.6	80	13	18.7	0.1	31.82	18163	2.93805	20.1212	9.28671	120.727	6.84848	3.16084	41.0909	0.461538	6	13	3.53982	1.20482	Yes	Yes	Yes	no	Yes	Yes	Yes	Yes
		17	Female	AA	38.9	6.64	79.3	17.82	0.24	2.4	0.24	2.81	8.9	25.5	90.7473	31.6726	34.902	14.8	47.8	81	13	18.7	0.1	31.82	8000	4.45006	330.417	33.0417	330.417	74.25	7.425	74.25	0.1	1	10	4.54545	1.02144	no	no	yes	no	yes	no	no	No
		16	Female	AA	38.1	4.8	54.8	36	2.76	5.98	0.46	4.46	9.2	27.6	61.8834	20.6278	33.3333	13.7	36.5	68	11.8	15.1	0.08	33.3	6400	1.52222	19.8551	9.16388	119.13	13.0435	6.02007	78.2609	0.461538	6	13	1.88889	1.24088	no	no	yes	no	yes	yes	yes	No
		19	Female	AA	38.3	7.8	77.4	19.2	1.02	2.21	0.17	4.61	10	30	65.0759	21.692	33.3333	10	33.4	40	11.7	12.1	0.16	24.7	169455	4.03125	75.8824	35.0226	455.294	18.8235	8.68778	112.941	0.461538	6	13	2.08333	0.516796	yes	yes	yes	no	yes	yes	yes	Yes
		12	Female	AA	38	5.27	11.67	80	5.02	2.95	0.36	4.68	12.4	33.7	72.0085	26.4957	36.7953	15.1	28	93	8.7	9	0.08	13.94	108800	0.145875	2.3247	3.95593	32.4167	15.9363	27.1186	222.222	1.70169	13.9444	8.19444	1.1625	7.96915	yes	yes	yes	Yes	yes	no	yes	Yes
		13	Female	AA	37.8	3.71	34.38	58	2	5	0.62	2.93	8.6	23.4	79.8635	29.3515	36.7521	14.4	34.8	94	10	11.5	0.09	19.35	46118	0.592759	17.19	6.876	55.4516	29	11.6	93.5484	0.4	3.22581	8.06452	1.62069	2.73415	yes	yes	yes	no	yes	yes	yes	Yes
		6	Female	AA	38.8	5.11	77.3	15.5	0.1	3.5	0.2	4.03	9.1	25.7	63.7717	22.5806	35.4086	17.9	30.6	49	9.3	11.8	0.04	39.04	205333	4.9871	773	22.0857	386.5	155	4.42857	77.5	0.0285714	0.5	17.5	3.16129	0.633894	yes	yes	yes	no	yes	yes	yes	Yes
		16	Female	AA	39.3	4.69	51.2	43.2	1.68	3.64	0.28	3	9.2	26.6	88.6667	30.6667	34.5865	14.4	39.9	50	15.2	13.6	0.08	43.24	45538	1.18519	30.4762	14.0659	182.857	25.7143	11.8681	154.286	0.461538	6	13	1.15741	0.976562	yes	yes	yes	yes	yes	yes	no	Yes
		18	Female	AA	40	4.3	63.6	19	5.22	11.31	0.87	3.03	8.5	23.5	77.5578	28.0528	36.1702	16.4	34	53	12.7	13.6	0.06	37.15	10253	3.34737	12.1839	5.62334	73.1034	3.63985	1.67993	21.8391	0.461538	6	13	2.78947	0.833333	no	yes	yes	no	yes	no	no	Yes
		14	Female	AA	39.1	6.4	79.3	17.82	0.24	2.4	0.24	2.73	6.8	19.3	70.696	24.9084	35.2332	15.3	29.7	86	9.2	10.8	0.07	17.29	1143	4.45006	330.417	33.0417	330.417	74.25	7.425	74.25	0.1	1	10	4.82604	1.08449	yes	no	no	no	no	no	yes	Yes
		15	Female	AA	40.1	5.4	77.3	15.5	0.1	4.3	0.4	4.07	11	31	76.1671	27.027	35.4839	15.1	30.6	110	9.6	13.3	0.1	24.3	18667	4.9871	773	17.9767	193.25	155	3.60465	38.75	0.0232558	0.25	10.75	7.09677	1.42303	no	yes	yes	no	no	yes	no	Yes
		20	Male	AA	38.8	3.02	72.7	17.4	2.97	6.435	0.495	4.17	10.9	30.4	72.9017	26.1391	35.8553	14	29.7	22	9.2	10.8	0.02	26.74	48000	4.17816	24.4781	11.2976	146.869	5.85859	2.70396	35.1515	0.461538	6	13	1.26437	0.302613	no	yes	yes	no	yes	yes	yes	Yes
		17	Female	AA	37.1	6.27	62	34	2	3.5	0.5	4.13	10.6	30.4	73.6077	25.6659	34.8684	14.7	33.1	109	9.3	12.6	0.1	19.9	87953	1.82353	31	17.7143	124	17	9.71429	68	0.571429	4	7	3.20588	1.75806	no	yes	yes	no	yes	yes	yes	Yes
		19	Female	AA	37.1	7.56	50	46	2.77	0.92	0.31	4.39	9.9	29.7	67.6538	22.5513	33.3333	17.1	32.3	47	11.9	15	0.07	47.2	10667	1.08696	18.0505	54.3478	161.29	16.6065	50	148.387	3.01087	8.93548	2.96774	1.02174	0.94	no	yes	yes	no	yes	yes	yes	Yes
		8	Male	AA	37.1	6.24	64.53	30	2.25	3	0.22	4.2	10.2	29.5	70.2381	24.2857	34.5763	16.4	32.3	131	7.9	8.6	0.1	15.76	266660	2.151	28.68	21.51	293.318	13.3333	10	136.364	0.75	10.2273	13.6364	4.36667	2.03006	NA	yes	no	yes	NA	NA	NA	Yes
		19	Male	AA	37.2	6.5	64.17	26.47	0.19	8.78	0.7	4.26	9.8	27.5	64.554	23.0047	35.6364	17.8	30.6	224	7.7	9.7	0.17	21.59	65600	2.42425	337.737	7.30866	91.6714	139.316	3.01481	37.8143	0.0216401	0.271429	12.5429	8.46241	3.49073	yes	yes	yes	yes	yes	yes	yes	Yes
		20	Female	AA	36	7	73.94	14.2	2.45	9.14	0.63	4.31	11.4	32.2	74.71	26.4501	35.4037	13.7	35.4	118	10.9	16.9	0.12	23.69	27200	5.20704	30.1796	8.08972	117.365	5.79592	1.55361	22.5397	0.268053	3.88889	14.5079	8.30986	1.59589	yes	yes	yes	yes	yes	yes	yes	Yes
		17	Female	AA	39.4	4.1	50.77	40.31	2.676	5.798	0.446	4.39	9.9	29.7	67.6538	22.5513	33.3333	17.1	32.3	47	11.9	15	0.07	47.2	71937	1.25949	18.9723	8.75647	113.834	15.0635	6.9524	90.3812	0.461538	6	13	1.16596	0.925744	yes	yes	yes	yes	yes	yes	yes	Yes
		20	Male	AA	37.4	3.02	72.7	17.4	2.97	6.435	0.495	4.17	10.9	30.4	72.9017	26.1391	35.8553	14	29.7	22	9.2	10.8	0.02	26.74	10667	4.17816	24.4781	11.2976	146.869	5.85859	2.70396	35.1515	0.461538	6	13	1.26437	0.302613	no	yes	no	no	yes	yes	yes	Yes
		19	Female	AA	38.3	8.3	71.5	18.2	3.15	6.825	0.525	5.03	12.4	37.2	73.9563	24.6521	33.3333	13.7	30.6	298	9.7	13.6	0.27	27.2	15500	3.92857	22.6984	10.4762	136.19	5.77778	2.66667	34.6667	0.461538	6	13	16.3736	4.16783	no	yes	yes	no	yes	yes	yes	Yes
		17	Male	AA	38.6	8.5	84.1	8.9	2.1	4.55	0.35	5.01	14.3	42.9	85.6287	28.5429	33.3333	11.6	30.6	169	11.2	13.9	0.18	31.6	320	9.44944	40.0476	18.4835	240.286	4.2381	1.95604	25.4286	0.461538	6	13	18.9888	2.00951	yes	yes	yes	no	yes	no	no	Yes
		14	Male	AA	39.3	8.1	66.3	21	3.81	8.255	0.635	3.95	10.6	31.8	80.5063	26.8354	33.3333	14.2	32.3	112	12.3	13.9	0.13	37.7	9000	3.15714	17.4016	8.0315	104.409	5.51181	2.54391	33.0709	0.461538	6	13	5.33333	1.68929	no	yes	yes	no	yes	yes	yes	Yes
		16	Female	AA	36.1	4.8	54.8	36	2.76	5.98	0.46	4.46	9.2	27.6	61.8834	20.6278	33.3333	13.7	40.1	68	11.8	15.1	0.08	33.3	6400	1.52222	19.8551	9.16388	119.13	13.0435	6.02007	78.2609	0.461538	6	13	1.88889	1.24088	yes	yes	yes	no	yes	yes	yes	Yes
		19	Male	AA	39.3	8.1	47.3	43.2	2.85	6.175	0.475	3.6	9.3	24.4	67.7778	25.8333	38.1148	14.6	34.1	137	10.7	15.7	0.146	29.3	48000	1.09491	16.5965	7.65992	99.5789	15.1579	6.99595	90.9474	0.461538	6	13	3.1713	2.89641	yes	yes	yes	no	yes	yes	yes	Yes
		20	Male	AA	36.6	7.3	62.4	24.7	3.87	8.385	0.645	2.88	9.4	23.3	80.9028	32.6389	40.3433	14.2	40.1	330	10.3	15	0.339	29.3	87953	2.52632	16.124	7.44186	96.7442	6.38243	2.94574	38.2946	0.461538	6	13	13.3603	5.28846	yes	yes	yes	yes	yes	yes	yes	No
		15	Female	AA	38.1	9	34.5	55.8	2.91	6.305	0.485	3.1	7.3	19.6	63.2258	23.5484	37.2449	14.6	31.4	383	9.5	15	0.363	29.3	10667	0.61828	11.8557	5.47185	71.134	19.1753	8.85012	115.052	0.461538	6	13	6.8638	11.1014	yes	yes	yes	no	yes	yes	yes	No
		19	Male	AA	38	6.8	26.4	61.5	3.63	7.865	0.605	5.2	9.3	27.9	53.6538	17.8846	33.3333	17.7	40.1	328	7.9	11.1	0.25	29.3	266660	0.429268	7.27273	3.35664	43.6364	16.9421	7.81945	101.653	0.461538	6	13	5.33333	12.4242	yes	no	yes	no	yes	yes	yes	Yes
		18	Male	AA	38.8	4.9	83	9.4	2.28	4.94	0.38	4.84	15.3	45.9	94.8347	31.6116	33.3333	13.9	30.6	146	11	11.1	0.16	30.7	65600	8.82979	36.4035	16.8016	218.421	4.12281	1.90283	24.7368	0.461538	6	13	15.5319	1.75904	yes	yes	yes	no	yes	yes	yes	Yes
		17	Female	AA	38.7	5.3	34.5	51.3	4.26	9.23	0.71	5.86	14.7	44.1	75.256	25.0853	33.3333	12.8	30.6	47	12.6	15.5	0.05	40.3	27200	0.672515	8.09859	3.73781	48.5915	12.0423	5.55796	72.2535	0.461538	6	13	0.916179	1.36232	yes	no	yes	no	yes	yes	yes	Yes
		15	Male	AA	38.2	7.2	79.8	13.1	2.13	4.615	0.355	2.31	11	33	142.857	47.619	33.3333	12.9	35.4	55	8.9	9.3	0.18	24.6	71937	6.0916	37.4648	17.2914	224.789	6.15023	2.83857	36.9014	0.461538	6	13	4.19847	0.689223	yes	yes	yes	no	yes	no	yes	Yes
		13	Female	AA	37.2	9.3	78.9	12.5	2.58	5.59	0.43	3.98	12.1	36.3	91.206	30.402	33.3333	14.5	30.6	135	10.8	10.2	0.14	27.5	10667	6.312	30.5814	14.1145	183.488	4.84496	2.23614	29.0698	0.461538	6	13	10.8	1.71103	yes	no	yes	yes	no	no	no	Yes
		4	Male	AA	40.5	10.3	82.1	12.5	1.62	3.51	0.27	4.89	11.9	35.7	73.0061	24.3354	33.3333	15.5	35	186	9.4	10.2	0.17	24.5	15500	6.568	50.679	23.3903	304.074	7.71605	3.56125	46.2963	0.461538	6	13	14.88	2.26553	NA	yes	yes	yes	NA	NA	NA	Yes
		12	Female	AA	39.7	4.8	77.5	12.6	2.97	6.435	0.495	4.35	10.1	30.3	69.6552	23.2184	33.3333	15.9	32.2	210	8.9	10.5	0.18	21.1	11320	6.15079	26.0943	12.0435	156.566	4.24242	1.95804	25.4545	0.461538	6	13	16.6667	2.70968	NA	yes	yes	yes	NA	NA	NA	No
		7	Male	AA	39.1	5.9	78	18.1	1.17	2.535	0.195	2.99	8.2	24.6	82.2742	27.4247	33.3333	12.1	31.4	91	11.5	9.6	0.1	34.2	9000	4.30939	66.6667	30.7692	400	15.4701	7.14004	92.8205	0.461538	6	13	5.02762	1.16667	no	no	no	Yes	yes	no	yes	No
		10	Male	AA	38.7	3.4	77.5	17.7	1.44	3.12	0.24	4.38	11	33	75.3425	25.1142	33.3333	12.8	35.4	76	10.9	13	0.08	25.5	6400	4.37853	53.8194	24.8397	322.917	12.2917	5.67308	73.75	0.461538	6	13	4.29379	0.980645	yes	yes	yes	Yes	yes	no	yes	No
		14	Female	AA	38.7	9.7	77.9	9.7	2.25	4.875	0.375	4.3	11.5	34.5	80.2326	26.7442	33.3333	14.3	35	137	11.3	13	0.15	33.8	19500	8.03093	34.6222	15.9795	207.733	4.31111	1.98974	25.8667	0.461538	6	13	14.1237	1.75866	no	no	yes	no	yes	no	no	No
		18	Female	AA	38.3	8.09	70	19.48	3	6	0.6	5.75	14.6	42.6	74.087	25.3913	34.2723	13.8	28	62	10.8	15.8	0.06	30.93	24000	3.59343	23.3333	11.6667	116.667	6.49333	3.24667	32.4667	0.5	5	10	3.18275	0.885714	no	no	yes	no	yes	no	no	No
		18	Female	AA	36	5.9	78	18.1	1.17	2.535	0.195	2.99	8.2	24.6	82.2742	27.4247	33.3333	12.1	31.4	91	11.5	9.6	0.1	34.2	2185	4.30939	66.6667	30.7692	400	15.4701	7.14004	92.8205	0.461538	6	13	5.02762	1.16667	no	yes	yes	no	yes	yes	yes	No
		14	Female	AA	38.9	3.6	51	38.4	3.12	6.76	0.52	4.8	13.1	37.4	77.9167	27.2917	35.0267	12.4	35	195	9.8	14.9	0.191	25	4000	1.32812	16.3462	7.54438	98.0769	12.3077	5.68047	73.8462	0.461538	6	13	5.07812	3.82353	yes	no	yes	no	yes	no	no	No
		20	Female	AA	38.1	7.4	82.5	14.1	1.02	2.21	0.17	4.99	14.7	39.9	79.9599	29.4589	36.8421	15.1	51.3	102	8.6	11	0.08	11.5	12348	5.85106	80.8824	37.3303	485.294	13.8235	6.38009	82.9412	0.461538	6	13	7.23404	1.23636	yes	yes	yes	no	yes	no	yes	Yes
		18	Male	AA	38.3	12.6	88.3	8.4	0.99	2.145	0.165	4.54	9.2	28.8	63.4361	20.2643	31.9444	16.6	47	243	8.1	10.5	0.19	9.1	23400	10.5119	89.1919	41.1655	535.152	8.48485	3.91608	50.9091	0.461538	6	13	28.9286	2.75198	no	yes	no	no	yes	yes	yes	Yes
		14	Male	AA	40.8	11.4	84.2	10.9	1.47	3.185	0.245	5.03	13.9	37.1	73.7575	27.6342	37.4663	15.5	49.2	380	9.6	14.6	0.36	20	18300	7.72477	57.2789	26.4364	343.673	7.41497	3.42229	44.4898	0.461538	6	13	34.8624	4.51306	yes	no	yes	yes	yes	no	no	Yes
		20	Female	AA	37.7	5.2	80	13.2	2.04	4.42	0.34	3.95	11.2	33.6	85.0633	28.3544	33.3333	14.9	53.4	119	10.1	14.6	0.11	23.1	24396	6.06061	39.2157	18.0995	235.294	6.47059	2.98643	38.8235	0.461538	6	13	9.01515	1.4875	no	yes	yes	yes	yes	no	no	Yes
		15	Female	AA	37.3	5.9	78	18.1	1.17	2.535	0.195	2.99	8.2	24.6	82.2742	27.4247	33.3333	12.1	31.4	91	11.5	9.6	0.1	34.2	13818	4.30939	66.6667	30.7692	400	15.4701	7.14004	92.8205	0.461538	6	13	5.02762	1.16667	no	no	yes	yes	yes	no	no	Yes
		16	Male	AA	38.8	7.2	88.7	9.6	0.54	1.17	0.09	5.09	14.3	41.1	80.7466	28.0943	34.7932	12.4	44.9	56	10.6	13.3	0.05	25	56393	9.23958	164.259	75.812	985.556	17.7778	8.20513	106.667	0.461538	6	13	5.83333	0.631342	no	yes	yes	yes	yes	no	no	Yes
		18	Male	AA	39.3	5.9	78	18.1	1.17	2.535	0.195	2.99	8.2	24.6	82.2742	27.4247	33.3333	12.1	31.4	91	11.5	9.6	0.1	34.2	40404	4.30939	66.6667	30.7692	400	15.4701	7.14004	92.8205	0.461538	6	13	5.02762	1.16667	no	no	yes	yes	yes	no	no	Yes
		15	Female	AA	38.9	4.87	78.5	16.2	0.6	4.3	0.4	4.17	12	36	86.3309	28.777	33.3333	15.5	35	111	9.2	11.5	0.1	16.9	14537	4.84568	130.833	18.2558	196.25	27	3.76744	40.5	0.139535	1.5	10.75	6.85185	1.41401	no	Yes	Yes	Yes	Yes	Yes	Yes	Yes
		19	Female	AA	37.8	5.68	83.8	11.4	0.9	3.7	0.2	3.93	10.5	31.5	80.1527	26.7176	33.3333	15.9	32.2	132	8	9	0.1	10.38	2459	7.35088	93.1111	22.6486	419	12.6667	3.08108	57	0.243243	4.5	18.5	11.5789	1.57518	no	Yes	Yes	yes	Yes	Yes	no	Yes
		16	Female	AA	36	4.17	53.3	33.8	1.7	5.5	0.4	3.48	9.3	27.9	80.1724	26.7241	33.3333	14	40.8	110	9.2	11.5	0.1	16.9	1763	1.57692	31.3529	9.69091	133.25	19.8824	6.14545	84.5	0.309091	4.25	13.75	3.25444	2.06379	no	Yes	Yes	yes	Yes	no	no	Yes
		13	Female	AA	39.1	4	66.1	23.8	0.3	9	0.8	4.38	13.4	40.2	91.7808	30.5936	33.3333	15.5	49.2	254	8.1	10.5	0.19	9.1	1771	2.77731	220.333	7.34444	82.625	79.3333	2.64444	29.75	0.0333333	0.375	11.25	10.6723	3.84266	no	yes	yes	no	yes	no	no	Yes
		11	Male	AA	37.7	10.84	39.6	45.7	0.1	4.4	0.3	3.74	6.6	19.8	52.9412	17.6471	33.3333	14.6	31.4	117	9.2	11.5	0.1	16.9	77536	0.866521	396	9	132	457	10.3864	152.333	0.0227273	0.333333	14.6667	2.56018	2.95455	no	Yes	Yes	no	Yes	Yes	Yes	Yes
		14	Male	AA	38.5	4.61	41.2	50.8	0.9	6.9	0.43	3.02	7.9	23.7	78.4768	26.1589	33.3333	14.6	31.4	42	12.6	15.5	0.05	40.3	4103	0.811024	45.7778	5.97101	95.814	56.4444	7.36232	118.14	0.130435	2.09302	16.0465	0.826772	1.01942	Yes	Yes	Yes	yes	Yes	Yes	no	Yes
		20	Female	AA	37.5	3.6	78.8	17.3	1.17	2.535	0.195	4.64	7.9	23.7	51.0776	17.0259	33.3333	14.6	31.4	69	11.8	15.1	0.08	33.3	12460	4.55491	67.3504	31.0848	404.103	14.7863	6.82446	88.7179	0.461538	6	13	3.98844	0.875635	no	Yes	Yes	yes	Yes	Yes	Yes	Yes
		13	Male	AA	39.2	3.6	73.5	20.7	1.74	3.77	0.29	4.23	9.1	28	66.1939	21.513	32.5	14	40.6	111	9.2	11.5	0.1	16.9	28000	3.55072	42.2414	19.496	253.448	11.8966	5.49072	71.3793	0.461538	6	13	5.36232	1.5102	no	Yes	Yes	no	Yes	Yes	Yes	Yes
		17	Female	AA	38.2	7.6	77.5	13.2	2.79	6.045	0.465	4.59	11.3	33.6	73.2026	24.6187	33.631	12.2	40.6	110	10.7	13.3	0.11	24.6	18667	5.87121	27.7778	12.8205	166.667	4.73118	2.18362	28.3871	0.461538	6	13	8.33333	1.41935	yes	yes	yes	yes	yes	yes	yes	Yes
		16	Female	AA	38.9	8.2	86.3	7.9	1.74	3.77	0.29	4.56	13.1	36.8	80.7018	28.7281	35.5978	15.4	55.6	117	10.3	16.7	0.12	22.4	38800	10.9241	49.5977	22.8912	297.586	4.54023	2.09549	27.2414	0.461538	6	13	14.8101	1.35574	yes	yes	yes	yes	yes	yes	yes	Yes
		18	Female	AA	38.5	8.1	55.8	36.5	2.61	5.655	0.435	3.17	7.3	26.6	83.9117	23.0284	27.4436	14.6	51.3	218	10.7	16.1	0.23	24.2	93000	1.52877	21.3793	9.86737	128.276	13.9847	6.45447	83.908	0.461538	6	13	5.9726	3.90681	yes	yes	yes	yes	yes	yes	yes	Yes
		16	Female	AA	38.3	5.5	67.1	24.1	2.64	5.72	0.44	3.54	8.5	25.5	72.0339	24.0113	33.3333	14.6	49.2	78	8.5	14	0.06	31.83	5227	2.78423	25.4167	11.7308	152.5	9.12879	4.21329	54.7727	0.461538	6	13	3.23651	1.16244	yes	yes	yes	yes	yes	yes	yes	Yes
		16	Male	AA	37.2	5.5	46.7	43.3	3	6.5	0.5	3.86	9.8	29.4	76.1658	25.3886	33.3333	14.6	49.2	196	9.8	14.9	0.191	25	8440	1.07852	15.5667	7.18462	93.4	14.4333	6.66154	86.6	0.461538	6	13	4.52656	4.197	yes	yes	yes	no	yes	yes	yes	No
		20	Female	AA	37.9	3.97	74.5	17.2	0.2	7.9	0.51	4.59	13.9	41.7	90.8497	30.2832	33.3333	14.6	49.2	138	11.3	13	0.15	33.8	62726	4.3314	372.5	9.43038	146.078	86	2.17722	33.7255	0.0253165	0.392157	15.4902	8.02326	1.85235	yes	yes	yes	yes	yes	yes	yes	No
		15	Male	AA	38.8	3.51	81.2	15.4	0.3	2.8	0.3	4.57	10	30	65.6455	21.8818	33.3333	14.6	49.2	91	8.7	12.9	0.07	13.34	19715	5.27273	270.667	29	270.667	51.3333	5.5	51.3333	0.107143	1	9.33333	5.90909	1.12069	yes	yes	yes	no	yes	yes	yes	Yes
		19	Female	AA	39.4	5.34	39.9	43.8	0.2	5.9	0.4	3.53	11.2	34	96.3173	31.728	32.9412	14.6	49.2	52	8.7	14.4	0.04	39.74	8651	0.910959	199.5	6.76271	99.75	219	7.42373	109.5	0.0338983	0.5	14.75	1.18721	1.30326	yes	yes	yes	yes	yes	yes	no	Yes
		17	Male	AA	40.2	5.3	79.8	16.2	1.2	2.6	0.2	5.27	15.3	42.8	81.2144	29.0323	35.7477	12.6	35	252	9.1	14.7	0.229	33.8	92000	4.92593	66.5	30.6923	399	13.5	6.23077	81	0.461538	6	13	15.5556	3.15789	yes	yes	yes	yes	yes	yes	no	Yes
		9	Male	AA	37.5	10.1	79.4	12	2.58	5.59	0.43	3.25	10.8	26.1	80.3077	33.2308	41.3793	12.6	33.2	149	8.8	14.8	0.131	13.34	262000	6.61667	30.7752	14.2039	184.651	4.65116	2.14669	27.907	0.461538	6	13	12.4167	1.87657	yes	yes	yes	Yes	yes	yes	no	No
		20	Female	AA	36	9	76.8	15.2	2.4	5.2	0.4	4.47	12.8	35.4	79.1946	28.6353	36.1582	12.4	33.2	138	10.9	15.1	0.15	39.74	14000	5.05263	32	14.7692	192	6.33333	2.92308	38	0.461538	6	13	9.07895	1.79688	yes	yes	yes	Yes	yes	yes	no	No
		17	Female	AA	37.1	5.1	77.2	15.4	2.22	4.81	0.37	4.06	11.9	33.1	81.5271	29.3103	35.9517	12.9	36.6	189	9.6	14.8	0.181	26.7	74667	5.01299	34.7748	16.0499	208.649	6.93694	3.20166	41.6216	0.461538	6	13	12.2727	2.44819	yes	yes	yes	no	yes	yes	no	No
		6	Female	AA	39.2	10.6	76.2	20.1	1.11	2.405	0.185	4.8	12.8	35.4	73.75	26.6667	36.1582	14.7	36.6	190	10.4	15	0.197	39.74	6667	3.79104	68.6486	31.684	411.892	18.1081	8.35759	108.649	0.461538	6	13	9.45274	2.49344	yes	yes	yes	no	yes	yes	no	No
		7	Male	AA	39	9	81.2	13.3	1.65	3.575	0.275	4.39	11.2	30.6	69.7039	25.5125	36.6013	15.9	38.3	211	10.8	15.6	0.227	31.83	49000	6.10526	49.2121	22.7133	295.273	8.06061	3.72028	48.3636	0.461538	6	13	15.8647	2.59852	yes	yes	yes	Yes	yes	yes	no	Yes
		18	Female	AA	36.2	3.51	81.2	15.4	0.3	2.8	0.3	3.86	9.8	29.4	76.1658	25.3886	33.3333	14.6	49.2	91	8.7	12.9	0.07	13.34	42300	5.27273	270.667	29	270.667	51.3333	5.5	51.3333	0.107143	1	9.33333	5.90909	1.12069	yes	yes	yes	yes	yes	yes	no	Yes
		10	Female	AA	39.1	5.34	39.9	43.8	0.2	4.9	0.4	3.86	9.8	29.4	76.1658	25.3886	33.3333	14.6	49.2	91	8.7	12.9	0.07	13.34	72842	0.910959	199.5	8.14286	99.75	219	8.93878	109.5	0.0408163	0.5	12.25	2.07763	2.2807	yes	yes	yes	no	yes	yes	no	No
		15	Male	AA	36.2	5.3	79.8	16.2	1.2	2.6	0.2	3.86	9.8	29.4	76.1658	25.3886	33.3333	14.6	49.2	91	8.7	12.9	0.07	13.34	105000	4.92593	66.5	30.6923	399	13.5	6.23077	81	0.461538	6	13	5.61728	1.14035	yes	yes	yes	Yes	yes	yes	no	No
		11	Male	AA	39	5.03	46.06	46.06	0.38	7.41	0.55	3.86	9.8	29.4	76.1658	25.3886	33.3333	14.6	49.2	91	8.7	12.9	0.07	13.34	192940	1	121.211	6.21592	83.7455	121.211	6.21592	83.7455	0.0512821	0.690909	13.4727	1.97568	1.97568	yes	yes	yes	yes	yes	yes	no	No
		15	Female	AA	35.4	4.52	45	45	3	6.5	0.5	3.86	9.8	29.4	76.1658	25.3886	33.3333	14.6	49.2	91	8.7	12.9	0.07	13.34	23200	1	15	6.92308	90	15	6.92308	90	0.461538	6	13	2.02222	2.02222	no	Yes	Yes	no	Yes	Yes	Yes	No
		22	Male	AA	38.1	4.52	45	45	3	6.5	0.5	5.12	15.2	41.8	81.6406	29.6875	36.3636	13.3	30.6	91	8.7	12.9	0.07	13.34	23468	1	15	6.92308	90	15	6.92308	90	0.461538	6	13	2.02222	2.02222	no	Yes	Yes	no	Yes	Yes	Yes	No
		16	Female	AA	38.3	7.11	49.36	49.36	0.08	1.06	0.14	4.12	11.4	30.9	75	27.6699	36.8932	14.5	32.3	111	10.5	12.6	0.11	22.03	13600	1	617	46.566	352.571	617	46.566	352.571	0.0754717	0.571429	7.57143	2.24878	2.24878	no	Yes	Yes	no	Yes	Yes	Yes	Yes
		15	Male	AA	38.5	6.46	39.77	39.77	0.28	4.75	0.42	6.19	14	41.2	66.559	22.6171	33.9806	16.3	30.6	105	8.6	14.4	0.09	33.73	17231	1	142.036	8.37263	94.6905	142.036	8.37263	94.6905	0.0589474	0.666667	11.3095	2.64018	2.64018	no	Yes	Yes	no	Yes	Yes	Yes	Yes
		9	Female	AA	39.2	6.64	49.01	49.01	1	2.98	0.33	4.51	11.4	32.7	72.5055	25.2772	34.8624	15	30.6	97	9.5	14	0.09	26.7	16325	1	49.01	16.4463	148.515	49.01	16.4463	148.515	0.33557	3.0303	9.0303	1.97919	1.97919	no	Yes	Yes	no	Yes	Yes	Yes	Yes
		7	Female	AA	39.2	5.03	46.06	46.06	0.38	7.41	0.41	4.76	11.2	32	67.2269	23.5294	35	16.2	27.2	57	8.7	14.4	0.04	39.74	25300	1	121.211	6.21592	112.341	121.211	6.21592	112.341	0.0512821	0.926829	18.0732	1.23752	1.23752	no	Yes	Yes	no	Yes	Yes	Yes	Yes
		16	Female	AA	40	4.29	49.47	49.47	0.27	0.51	0.1	5.36	11	38	70.8955	20.5224	28.9474	17.1	32.3	74	8.5	14	0.06	31.83	6258	1	183.222	97	494.7	183.222	97	494.7	0.529412	2.7	5.1	1.49586	1.49586	yes	yes	yes	yes	yes	yes	yes	Yes
		15	Male	AA	38.9	3.94	56.83	36.82	0.18	0.24	0.04	4.99	12.5	37.5	75.1503	25.0501	33.3333	14.6	49.2	89	9.8	10.8	0.08	15.6	41081	1.54345	315.722	236.792	1420.75	204.556	153.417	920.5	0.75	4.5	6	2.41716	1.56607	yes	yes	yes	yes	yes	yes	yes	No
		17	Female	AA	36.7	4.65	67.23	24.21	1.17	7.25	0.43	3.85	9	27	70.1299	23.3766	33.3333	15.9	29.2	135	8	9	0.1	10.38	4206	2.77695	57.4615	9.2731	156.349	20.6923	3.33931	56.3023	0.161379	2.72093	16.8605	5.57621	2.00803	Yes	Yes	Yes	yes	Yes	Yes	no	No
		7	Male	AA	37.5	12.7	48.39	48.39	0.02	3.07	0.21	4.9	10.6	36.7	74.898	21.6327	28.8828	15.4	314	218	7.3	9	0.15	9.4	20157	1	2419.5	15.7622	230.429	2419.5	15.7622	230.429	0.00651466	0.0952381	14.619	4.50506	4.50506	Yes	Yes	Yes	no	Yes	Yes	no	No
		16	Male	AA	38.2	5.36	70.19	23.24	0.26	6.18	0.31	4.93	10.8	32.4	65.7201	21.9067	33.3333	15.9	29.2	88	11.2	16.5	0.09	23.47	21611	3.02022	269.962	11.3576	226.419	89.3846	3.76052	74.9677	0.0420712	0.83871	19.9355	3.78657	1.25374	Yes	Yes	Yes	no	Yes	Yes	no	Yes
		9	Male	AA	39	7.9	79.1	17.2	1.11	2.405	0.185	5.09	11.5	33.7	66.2083	22.5933	34.1246	17	49.2	370	9.2	12.3	0.34	17.3	23468	4.59884	71.2613	32.8898	427.568	15.4955	7.15177	92.973	0.461538	6	13	21.5116	4.67762	Yes	Yes	Yes	no	Yes	Yes	no	Yes
		18	Female	AA	36.5	6.05	71.1	20.8	2.4	5.2	0.4	3.8	10.8	32.4	85.2632	28.4211	33.3333	15.5	30.6	87	11.2	16.5	0.09	23.47	13600	3.41827	29.625	13.6731	177.75	8.66667	4	52	0.461538	6	13	4.18269	1.22363	Yes	Yes	Yes	no	Yes	Yes	no	Yes
		8	Female	AA	38.4	6.1	71.5	15.5	3.9	8.45	0.65	3.37	8.5	25.5	75.6677	25.2226	33.3333	16.2	31.4	203	10.8	11.4	0.21	29.1	17231	4.6129	18.3333	8.46154	110	3.97436	1.83432	23.8462	0.461538	6	13	13.0968	2.83916	Yes	Yes	Yes	no	Yes	Yes	no	No
		18	Female	AA	37.5	4	65.5	22.3	3.66	7.93	0.61	3.83	11.3	33.9	88.5117	29.5039	33.3333	12.8	34	154	11	13	0.16	30.1	16325	2.93722	17.8962	8.25977	107.377	6.0929	2.81211	36.5574	0.461538	6	13	6.90583	2.35115	yes	yes	yes	no	yes	yes	yes	No
		5	Male	AA	38.1	6.05	71.1	20.8	2.4	5.2	0.4	3.8	10.8	32.4	85.2632	28.4211	33.3333	15.5	30.6	87	11.2	16.5	0.09	23.47	17899	3.41827	29.625	13.6731	177.75	8.66667	4	52	0.461538	6	13	4.18269	1.22363	NA	yes	yes	no	NA	NA	NA	Yes
		20	Female	AA	36.7	5.54	65.45	25.46	2.727	5.9085	0.4545	4.17	11.5	34.5	82.7338	27.5779	33.3333	14.4	34	90	9.8	10.8	0.08	15.6	87909	2.5707	24.0007	11.0773	144.004	9.33627	4.30905	56.0176	0.461538	6	13	3.53496	1.3751	yes	yes	yes	yes	yes	yes	yes	Yes
		9	Male	AA	38.8	8.04	66.66	19.27	4.221	9.1455	0.7035	4.85	12.2	36.6	75.4639	25.1546	33.3333	14.8	32.3	117	10.7	15.1	0.12	23.61	115000	3.45926	15.7925	7.28883	94.7548	4.56527	2.10705	27.3916	0.461538	6	13	6.07161	1.75518	yes	yes	yes	yes	yes	yes	yes	Yes
		19	Female	AA	38.5	4.69	23	56.44	5.694	12.337	0.949	4.86	14.9	44.7	91.9753	30.6584	33.3333	15.2	37.4	125	8.4	9	0.1	13.73	98909	0.407512	4.03934	1.86431	24.236	9.91219	4.57486	59.4731	0.461538	6	13	2.21474	5.43478	yes	yes	yes	yes	yes	yes	yes	No
		17	Male	AA	39.5	6.05	71.1	20.8	2.4	5.2	0.4	3.8	10.8	32.4	85.2632	28.4211	33.3333	15.5	30.6	87	11.2	16.5	0.09	23.47	15454	3.41827	29.625	13.6731	177.75	8.66667	4	52	0.461538	6	13	4.18269	1.22363	no	Yes	Yes	no	Yes	Yes	Yes	No
		6	Male	AA	39.1	6.4	25	63.6	3.42	7.41	0.57	3.26	8.9	26.7	81.9018	27.3006	33.3333	15.3	40.4	104	9.3	15.2	0.096	23.47	11675	0.393082	7.30994	3.37382	43.8596	18.5965	8.583	111.579	0.461538	6	13	1.63522	4.16	no	Yes	Yes	no	Yes	Yes	Yes	No
		20	Female	AA	39.6	6.4	19	51.1	8.97	19.435	1.495	3.96	10.5	31.5	79.5455	26.5152	33.3333	13.8	39.4	138	10.7	15.7	0.147	23.47	8798	0.37182	2.11817	0.977618	12.709	5.69677	2.62928	34.1806	0.461538	6	13	2.70059	7.26316	Yes	Yes	Yes	no	Yes	Yes	no	No
		13	Female	AA	38.4	7.2	17.9	68.6	4.05	8.775	0.675	3.26	9.7	29.1	89.2638	29.7546	33.3333	13.9	46	87	10	15.8	0.087	23.47	10030	0.260933	4.41975	2.03989	26.5185	16.9383	7.81766	101.63	0.461538	6	13	1.26822	4.86034	no	yes	yes	no	yes	no	yes	Yes
		18	Female	AA	39	9.3	10.4	74.4	4.56	9.88	0.76	3.59	9.7	29.1	81.0585	27.0195	33.3333	14.6	45	104	11.2	16.2	0.116	30.63	13212	0.139785	2.2807	1.05263	13.6842	16.3158	7.53036	97.8947	0.461538	6	13	1.39785	10	yes	yes	yes	no	yes	no	yes	Yes
		15	Female	AA	38	6.5	21.4	69.6	2.7	5.85	0.45	3.83	11.5	34.5	90.0783	30.0261	33.3333	12.7	41.6	233	10.3	15.1	0.239	15.6	9008	0.307471	7.92593	3.65812	47.5556	25.7778	11.8974	154.667	0.461538	6	13	3.3477	10.8879	no	yes	yes	no	yes	no	yes	Yes
		8	Male	AA	38	10.1	79.4	12	2.58	5.59	0.43	4.01	10.3	30.9	77.0574	25.6858	33.3333	15.8	45	175	9.9	15.1	0.173	23.61	231687	6.61667	30.7752	14.2039	184.651	4.65116	2.14669	27.907	0.461538	6	13	14.5833	2.20403	no	yes	yes	yes	yes	yes	no	No
		13	Male	AA	39.6	7.2	65.3	14.1	6.18	13.39	1.03	3.83	8.9	26.7	69.7128	23.2376	33.3333	14	40.4	61	9.8	16	0.059	13.73	87675	4.63121	10.5663	4.87677	63.3981	2.28155	1.05302	13.6893	0.461538	6	13	4.32624	0.93415	yes	yes	yes	yes	yes	no	yes	No
		15	Male	AA	40.9	6.9	19.6	45.9	10.35	22.425	1.725	3.5	9.7	29.1	83.1429	27.7143	33.3333	13.4	43.8	78	10.5	15.8	0.081	23.47	75553	0.427015	1.89372	0.874025	11.3623	4.43478	2.04682	26.6087	0.461538	6	13	1.69935	3.97959	yes	yes	yes	yes	yes	yes	yes	No
		12	Female	AA	39.1	5.14	73.3	22.6	1.23	2.665	0.205	3.36	9.9	29.7	88.3929	29.4643	33.3333	14.8	25.5	139	9.1	10	0.12	11.7	106667	3.24336	59.5935	27.5047	357.561	18.374	8.4803	110.244	0.461538	6	13	6.15044	1.89632	no	no	no	yes	no	yes	yes	Yes
		11	Female	AA	38.2	9.1	82.1	13.9	1.2	2.6	0.2	3.68	10.2	30.6	83.1522	27.7174	33.3333	15.3	46	36	8.8	15.6	0.033	22.6	51063	5.90647	68.4167	31.5769	410.5	11.5833	5.34615	69.5	0.461538	6	13	2.58993	0.43849	yes	yes	yes	no	yes	yes	yes	Yes
		11	Male	AA	39	6.4	27	60.1	3.87	8.385	0.645	3.62	9.3	27.9	77.0718	25.6906	33.3333	15.7	47.1	56	9.1	15.2	0.05	22.6	10640	0.449251	6.97674	3.22004	41.8605	15.5297	7.16756	93.1783	0.461538	6	13	0.93178	2.07407	yes	yes	yes	no	yes	yes	yes	Yes
		9	Female	AA	40	8.7	78.3	15.2	1.95	4.225	0.325	3.31	10.3	30.9	93.3535	31.1178	33.3333	13.8	48.3	73	9	15.2	0.065	22.6	5434	5.15132	40.1538	18.5325	240.923	7.79487	3.59763	46.7692	0.461538	6	13	4.80263	0.932312	yes	yes	yes	no	yes	no	yes	No
		11	Male	AA	37.7	9.7	81.2	13.3	1.65	3.575	0.275	3.25	8.3	24.9	76.6154	25.5385	33.3333	15.1	41.6	90	9.9	15.3	0.089	22.6	10030	6.10526	49.2121	22.7133	295.273	8.06061	3.72028	48.3636	0.461538	6	13	6.76692	1.10837	yes	yes	yes	no	yes	yes	yes	No
		8	Female	AA	38.9	7.7	61.5	33.9	1.38	2.99	0.23	3.68	10.7	32.1	87.2283	29.0761	33.3333	13.4	43.8	143	9.7	15.1	0.138	22.6	22165	1.81416	44.5652	20.5686	267.391	24.5652	11.3378	147.391	0.461538	6	13	4.21829	2.3252	NA	yes	yes	no	NA	NA	NA	No
		14	Female	AA	37.8	6.2	82.3	10.5	2.16	4.68	0.36	1.46	4.6	13.8	94.5205	31.5068	33.3333	12.2	42.7	306	8.3	14.2	0.253	22.6	9553	7.8381	38.1019	17.5855	228.611	4.86111	2.24359	29.1667	0.461538	6	13	29.1429	3.7181	yes	yes	yes	no	yes	yes	no	No
		17	Female	AA	37.7	5.6	56.7	31.7	3.48	7.54	0.58	3.76	9.6	28.8	76.5957	25.5319	33.3333	12	42.7	53	10.8	15.4	0.06	26.2	33118	1.78864	16.2931	7.51989	97.7586	9.1092	4.20424	54.6552	0.461538	6	13	1.67192	0.934744	no	no	no	yes	yes	no	no	No
		18	Male	AA	36.1	4.2	62.5	28.9	2.67	5.785	0.445	4.68	12.2	36.6	78.2051	26.0684	33.3333	13.8	42.9	86	10.1	13.6	0.08	21.2	28750	2.16263	23.4082	10.8038	140.449	10.824	4.99568	64.9438	0.461538	6	13	2.97578	1.376	yes	yes	no	yes	yes	no	yes	No
		16	Female	AA	38.8	3.2	82.1	12.2	1.71	3.705	0.285	3.62	9.4	28.2	77.9006	25.9669	33.3333	12.4	44.9	104	9.8	12.3	0.1	17.6	46153.8	6.72951	48.0117	22.1592	288.07	7.1345	3.29285	42.807	0.461538	6	13	8.52459	1.26675	yes	no	yes	yes	yes	yes	yes	No
		12	Male	AA	36.6	6.8	71.4	23.4	1.56	3.38	0.26	4.13	11.7	35.1	84.9879	28.3293	33.3333	9.6	38.7	350	11.4	9.3	0.4	27.8	10550	3.05128	45.7692	21.1243	274.615	15	6.92308	90	0.461538	6	13	14.9573	4.90196	Yes	Yes	Yes	no	Yes	Yes	Yes	Yes
		9	Male	AA	38.2	9.4	31.5	57.1	3.42	7.41	0.57	3.62	9.2	27.6	76.2431	25.4144	33.3333	15.1	43.8	110	9.6	15.4	0.105	22.6	87675	0.551664	9.21053	4.25101	55.2632	16.6959	7.7058	100.175	0.461538	6	13	1.92644	3.49206	Yes	Yes	Yes	yes	Yes	Yes	Yes	Yes
		11	Female	AA	38.1	13	41.6	32.9	7.65	16.575	1.275	2.41	6.2	18.6	77.1784	25.7261	33.3333	14.8	47.1	90	8.6	15.2	0.077	22.6	75553	1.26444	5.43791	2.5098	32.6275	4.30065	1.98492	25.8039	0.461538	6	13	2.73556	2.16346	no	Yes	Yes	no	Yes	Yes	Yes	Yes
		8	Male	AA	38.1	7.41	63.83	34.76	0.97	0.24	0.2	3.5	8.8	26.4	75.4286	25.1429	33.3333	13.6	31.4	70	8.8	12.2	0.09	22.82	10550	1.83631	65.8041	265.958	319.15	35.8351	144.833	173.8	4.04167	4.85	1.2	2.01381	1.09666	no	Yes	Yes	no	Yes	no	Yes	No
		13	female	AA	37.2	15.35	61.78	34	1.02	3	0.2	4	10.9	31	77.5	27.25	35.1613	16.5	31.4	192	9.1	11.5	0.17	22.6	1609	1.81706	60.5686	20.5933	308.9	33.3333	11.3333	170	0.34	5.1	15	5.64706	3.1078	Yes	no	Yes	no	Yes	no	no	No
		12	male	AA	38.5	8.52	94.75	2.85	0.06	1.86	0.48	4.23	10.1	30.1	71.1584	23.8771	33.5548	15.5	32.3	112	8.3	11.5	0.09	24.6	42165	33.2456	1579.17	50.9409	197.396	47.5	1.53226	5.9375	0.0322581	0.125	3.875	39.2982	1.18206	yes	yes	yes	no	yes	yes	no	No
		7	male	AA	38.3	9.05	70.24	23.43	0.73	5.44	0.33	4.08	9.8	29	71.0784	24.0196	33.7931	14.4	29.7	139	8.7	9.3	0.12	12.74	2716	2.99787	96.2192	12.9118	212.848	32.0959	4.30699	71	0.134191	2.21212	16.4848	5.93257	1.97893	no	yes	yes	yes	yes	yes	no	No
		19	female	AA	37.7	7.26	90.87	5.41	0.02	3.53	0.21	3.34	8.9	25.8	77.2455	26.6467	34.4961	16.4	34.8	22	8.9	6.8	0.01	26.85	3216	16.7967	4543.5	25.7422	432.714	270.5	1.53258	25.7619	0.00566572	0.0952381	16.8095	4.06654	0.242104	Yes	Yes	Yes	yes	Yes	Yes	Yes	No
		9	female	AA	36.1	4.63	90.19	5	0.05	4.25	0.51	4.57	10.8	31.3	68.4902	23.6324	34.5048	14.9	27.2	56	8.8	10.4	0.04	25.46	22905	18.038	1803.8	21.2212	176.843	100	1.17647	9.80392	0.0117647	0.0980392	8.33333	11.2	0.620911	yes	yes	yes	yes	yes	yes	yes	Yes
		19	female	AA	38.8	8.72	6.35	89.86	0.06	3.25	0.48	3.96	8.1	24	60.6061	20.4545	33.75	15.7	28	38	7.4	10	0.02	33.88	9112	0.0706655	105.833	1.95385	13.2292	1497.67	27.6492	187.208	0.0184615	0.125	6.77083	0.42288	5.98425	yes	yes	yes	yes	yes	yes	yes	No
		20	male	AA	36.6	5.8	7.74	85	2.51	4.29	0.46	3.43	9.5	27.3	79.5918	27.6968	34.7985	14.4	30.6	153	7.6	8.6	0.11	6.14	2105	0.0910588	3.08367	1.8042	16.8261	33.8645	19.8135	184.783	0.585082	5.45652	9.32609	1.8	19.7674	yes	yes	yes	Yes	yes	yes	yes	No
		12	Female	AA	38.2	11.5	2.98	84.94	0.3	5.2	0.3	3.91	11	30.8	78.7724	28.133	35.7143	13	30.6	87	8.1	9.7	0.07	11.23	22739	0.0350836	9.93333	0.573077	9.93333	283.133	16.3346	283.133	0.0576923	1	17.3333	1.02425	29.1946	Yes	Yes	Yes	yes	Yes	Yes	no	Yes
		22	Female	AA	38.1	5.86	7.48	72.66	0.05	5.44	0.37	4.19	11.7	33.1	78.9976	27.9236	35.3474	14.5	30.6	190	9.2	10.8	0.17	13.28	2644	0.102945	149.6	1.375	20.2162	1453.2	13.3566	196.378	0.00919118	0.135135	14.7027	2.61492	25.4011	no	yes	yes	yes	yes	yes	no	Yes
		10	male	AA	38.1	4.21	14.46	69.46	0.88	4.8	0.4	1.96	8.5	14.2	72.449	43.3673	59.8592	15.9	28.9	21	8.6	12.2	0.01	41.12	6960	0.208177	16.4318	3.0125	36.15	78.9318	14.4708	173.65	0.183333	2.2	12	0.302332	1.45228	no	yes	yes	yes	yes	yes	yes	Yes
		20	Female	AA	38.6	8.34	71.68	22.48	1.08	4.31	0.45	3	8.3	23.1	77	27.6667	35.9307	14.9	30.6	89	10.1	12.9	0.08	15.88	1609	3.18861	66.3704	16.6311	159.289	20.8148	5.21578	49.9556	0.25058	2.4	9.57778	3.95907	1.24163	yes	yes	yes	yes	yes	yes	yes	No
		19	male	AA	39	4.98	10.24	86.31	1.22	1.88	0.35	2.44	7	21	86.0656	28.6885	33.3333	13	30.6	33	12.3	10.4	0.04	25.84	7160	0.118642	8.39344	5.44681	29.2571	70.7459	45.9096	246.6	0.648936	3.48571	5.37143	0.382343	3.22266	no	yes	yes	yes	yes	yes	no	No
		13	Male	AA	39	6.2	77.1	15.7	2.16	4.68	0.36	4.46	11.5	34.5	77.3543	25.7848	33.3333	13.5	28.9	131	10.9	12	0.14	30.8	87675	4.91083	35.6944	16.4744	214.167	7.26852	3.3547	43.6111	0.461538	6	13	8.34395	1.69909	no	no	no	yes	yes	no	yes	No
		16	Male	AA	38.3	4	76.2	13.6	2.97	6.435	0.495	5.82	15.8	47.4	81.4433	27.1478	33.3333	13.7	30.6	144	11.1	9.3	0.15	31.7	75553	5.60294	25.6566	11.8415	153.939	4.57912	2.11344	27.4747	0.461538	6	13	10.5882	1.88976	no	yes	yes	yes	yes	yes	yes	No
		17	Female	AA	40	8.8	47.9	39	3.93	8.515	0.655	3.75	7.5	23.9	63.7333	20	31.3808	14.3	40.6	181	9.3	13.1	0.16	19.6	119078	1.22821	12.1883	5.62537	73.1298	9.92366	4.58015	59.542	0.461538	6	13	4.64103	3.77871	NA	no	yes	yes	NA	NA	NA	No
		12	Male	AA	37.7	4.9	76.8	18.9	1.29	2.795	0.215	5.23	14.6	40.3	77.0554	27.9159	36.2283	12.4	33.2	263	10.6	15.4	0.278	26.9	15841	4.06349	59.5349	27.4776	357.209	14.6512	6.76208	87.907	0.461538	6	13	13.9153	3.42448	yes	no	yes	yes	yes	no	yes	Yes
		20	Female	AA	39.4	6	63	28.8	2.46	5.33	0.41	6.62	14.6	41.5	62.6888	22.0544	35.1807	15.1	32.4	302	11.8	15.7	0.356	26.9	8457	2.1875	25.6098	11.8199	153.659	11.7073	5.40338	70.2439	0.461538	6	13	10.4861	4.79365	no	yes	yes	yes	yes	no	yes	Yes
		8	Female	AA	36.8	7.4	69.7	18.1	3.66	7.93	0.61	4.06	11.3	34.7	85.468	27.8325	32.5648	15.4	45	84	9.4	15.1	0.078	26.9	223	3.85083	19.0437	8.78941	114.262	4.94536	2.28247	29.6721	0.461538	6	13	4.64088	1.20516	NA	yes	yes	yes	NA	NA	NA	Yes
		17	Male	AA	36	9.7	34.8	51.2	4.2	9.1	0.7	3.79	11.5	36.4	96.0422	30.343	31.5934	14.6	49.3	136	9.9	15	0.134	26.9	13638	0.679687	8.28571	3.82418	49.7143	12.1905	5.62637	73.1429	0.461538	6	13	2.65625	3.90805	no	yes	yes	yes	yes	yes	yes	Yes
		12	Male	AA	37	7.2	12.3	68.9	5.64	12.22	0.94	3.19	10.4	32.6	102.194	32.6019	31.9018	13	42.7	114	11	16	0.125	26.9	9481	0.17852	2.18085	1.00655	13.0851	12.2163	5.6383	73.2979	0.461538	6	13	1.65457	9.26829	no	no	yes	yes	yes	yes	yes	Yes
		17	Male	AA	38	6.9	70.4	16.5	3.93	8.515	0.655	3.89	10.1	33.1	85.09	25.964	30.5136	15.3	42.7	60	9.5	15.1	0.057	26.9	75553	4.26667	17.9135	8.26776	107.481	4.19847	1.93776	25.1908	0.461538	6	13	3.63636	0.852273	no	no	yes	yes	yes	yes	yes	Yes
		8	Female	AA	39.3	6.1	56	23	6.3	13.65	1.05	3.56	9.8	31	87.0787	27.5281	31.6129	14.3	42.7	137	9.9	15.2	0.135	26.9	10550	2.43478	8.88889	4.10256	53.3333	3.65079	1.68498	21.9048	0.461538	6	13	5.95652	2.44643	yes	no	yes	no	yes	yes	yes	Yes
		14	Male	AA	37.2	6.9	48	28.6	7.02	15.21	1.17	4.38	15.2	45.6	104.11	34.7032	33.3333	14.6	30.6	85	9.9	15.2	0.084	26.9	1609	1.67832	6.83761	3.15582	41.0256	4.07407	1.88034	24.4444	0.461538	6	13	2.97203	1.77083	yes	yes	yes	Yes	yes	no	no	Yes
		19	Male	AA	37.4	6	22.4	56.6	6.3	13.65	1.05	4.05	13.1	38.2	94.321	32.3457	34.2932	13.6	42.7	101	9.7	15.4	0.097	26.9	42165	0.39576	3.55556	1.64103	21.3333	8.98413	4.14652	53.9048	0.461538	6	13	1.78445	4.50893	yes	yes	yes	Yes	yes	yes	yes	Yes
		20	Male	AA	36.1	7.4	60.6	29	3.12	6.76	0.52	2.05	6.1	21.4	104.39	29.7561	28.5047	17.6	59.3	130	10.5	15.5	0.136	26.9	18700	2.08966	19.4231	8.9645	116.538	9.29487	4.28994	55.7692	0.461538	6	13	4.48276	2.14521	no	yes	yes	Yes	yes	yes	yes	Yes
		14	Female	AA	37.9	6.1	56	23	6.3	13.65	1.05	3.56	9.8	31	87.0787	27.5281	31.6129	14.3	42.7	77	9.9	15.2	0.135	26.9	119078	2.43478	8.88889	4.10256	53.3333	3.65079	1.68498	21.9048	0.461538	6	13	3.34783	1.375	no	yes	yes	yes	no	yes	yes	Yes
		7	Male	AA	40.4	8.1	70.7	18	3.39	7.345	0.565	3.92	10.1	31.6	80.6122	25.7653	31.962	15.2	45.4	71	6.7	7.8	0.2	7.5	15841	3.92778	20.8555	9.6256	125.133	5.30973	2.45065	31.8584	0.461538	6	13	3.94444	1.00424	yes	yes	yes	yes	no	yes	yes	Yes
		20	Male	AA	38.9	5.3	61.7	17	0.9	2.2	0.2	5.5	14.8	44.4	80.7273	26.9091	33.3333	13	42.7	59	12.3	10.4	0.04	25.84	8457	3.62941	68.5556	28.0455	308.5	18.8889	7.72727	85	0.409091	4.5	11	3.47059	0.95624	no	yes	yes	yes	yes	yes	yes	Yes
		12	Female	AA	37	6.1	56	23	6.3	13.65	1.05	3.56	9.8	31	87.0787	27.5281	31.6129	14.3	42.7	77	9.9	15.2	0.135	26.9	2230	2.43478	8.88889	4.10256	53.3333	3.65079	1.68498	21.9048	0.461538	6	13	3.34783	1.375	yes	yes	yes	yes	yes	yes	yes	Yes
		13	Female	AA	37.5	6.1	56	23	6.3	13.65	1.05	3.56	9.8	31	87.0787	27.5281	31.6129	14.3	42.7	77	9.9	15.2	0.135	26.9	13638	2.43478	8.88889	4.10256	53.3333	3.65079	1.68498	21.9048	0.461538	6	13	3.34783	1.375	yes	yes	yes	yes	yes	yes	yes	Yes
		16	Female	AA	37.7	3.16	74.1	16.1	0.3	9	0.5	3.59	11.8	35.4	98.6072	32.8691	33.3333	13	42.7	94	9.9	15.2	0.084	26.9	9481	4.60248	247	8.23333	148.2	53.6667	1.78889	32.2	0.0333333	0.6	18	5.83851	1.26856	yes	yes	yes	yes	yes	no	yes	Yes

## Sheet: 8-iso-PG
		Age	Sex	Genotype	Temp	TWBC	Neut	Lymp	Eos	Mon	Bas	RBC	Hb	HCT	MCV	MCH	MCHC	RDW_CV	RDW_SD	Plt	MPV	PDW	PCT%	P_LCR	Count	N/L	N/E	N/M	N/B	L/E	L/M	L/B	E/M	E/B	M/B	P/L	P/N	8-iso-PG (pg/ml)
		17	Male	SC	38.7	14.12	40.4	45.4	5.66	7.93	0.34	3.81	10.7	30.1	79	28.1	35.5	12.9	33.2	140	9.9	9.9	0.13	23.4	14514	0.889868	7.13781	5.09458	118.824	8.0212	5.72509	133.529	0.713745	16.6471	23.3235	3.0837	3.46535	716.7	Mal+SCD
		8	Male	SS	38.8	18.19	55.85	29	5.14	9.37	0.37	2.62	7.1	21.3	81.3	27.1	33.3	18.6	44.2	180	10.1	16.2	0.18	37.3	22500	1.92586	10.8658	5.96051	150.946	5.64202	3.09498	78.3784	0.548559	13.8919	25.3243	6.2069	3.22292	739.7
		11	Male	SC	40	17.3	61.4	24.7	4.87	8.39	0.35	2.88	9.4	23.3	80.9	32.6	40.3433	14.2	40.1	330	10.3	15	0.339	29.3	11243	2.48583	12.6078	7.31824	175.429	5.07187	2.94398	70.5714	0.580453	13.9143	23.9714	13.3603	5.37459	660.7
		18	Female	SC	38.7	16.5	52.55	33.03	5.22	8.56	0.3	3.1	9	24.9	80.4	29.3	36.4	15.2	39.1	216	10.1	13.7	0.22	30	21123	1.59098	10.067	6.13902	175.167	6.32759	3.85864	110.1	0.609813	17.4	28.5333	6.53951	4.11037	685.2
		15	Female	SS	40.4	17.3	56.6	28.91	5.08	8.77	0.41	2.86	8.5	23.2	80.9	29.7	36.7	16	41.1	242	10.2	15	0.25	32.2	15600	1.9578	11.1417	6.45382	138.049	5.69094	3.29647	70.5122	0.579247	12.3902	21.3902	8.37081	4.27562	607.5
		14	Female	SS	39.2	11.1	56.85	28.88	5.06	8.57	0.48	2.94	8.9	23.8	68.07	32.6	37.8	15.1	40.1	262	10.2	14.6	0.27	30.5	9800	1.96849	11.2352	6.63361	118.438	5.70751	3.36989	60.1667	0.590432	10.5417	17.8542	9.07202	4.60862	574.6
		8	Male	SS	38.7	10.8	36.8	50	3.96	8.58	0.36	4.12	8.7	25.8	62.6214	21.1165	33.7209	13.4	31.4	231	10.3	15.1	0.239	28.5	4133	0.736	9.29293	4.28904	102.222	12.6263	5.82751	138.889	0.461538	11	23.8333	4.62	6.27717	690.9
		14	Female	SS	39.4	11.3	63.9	25.3	3.24	7.02	0.27	4.51	10.9	32.7	72.5055	24.1685	33.3333	14.6	33.4	259	8.5	10.5	0.22	17.5	3733	2.52569	19.7222	9.10256	236.667	7.80864	3.60399	93.7037	0.461538	12	26	10.2372	4.05321	679.4
		10	Male	SC	40.2	12.7	37.5	38.6	7.17	7.54	0.43	3.6	9.1	27.3	75.8333	25.2778	33.3333	12.3	32.4	170	15.2	11.1	0.1	53.1	4327	0.971503	5.23013	4.97347	87.2093	5.38354	5.11936	89.7674	0.950928	16.6744	17.5349	4.40415	4.53333	672.2
		14	Female	SS	37.7	10.61	47.45	41.14	5.24	5.77	0.3	5.51	9.8	29.4	53.3575	17.7858	33.3333	15.5	36.5	183	11.2	16.4	0.2	28.8	7625	1.15338	9.05534	8.22357	158.167	7.85115	7.12998	137.133	0.908146	17.4667	19.2333	4.44823	3.85669	647.8
		16	Male	SS	38.8	9.8	54.4	36.2	4.02	3.21	0.17	4.61	10	30	65.0759	21.692	33.3333	10	33.4	144	11.7	12.1	0.16	24.7	16945	1.50276	13.5323	16.947	320	9.00498	11.2773	212.941	1.25234	23.6471	18.8824	3.9779	2.64706	659.3
		16	Female	SC	39.4	8.4	60.3	25.5	3.1	8.3	0.39	4.07	11	31	76.1671	27.027	35.4839	15.1	30.6	110	9.6	13.3	0.1	24.3	18667	2.36471	19.4516	7.26506	154.615	8.22581	3.07229	65.3846	0.373494	7.94872	21.2821	4.31373	1.82421	614.7
		7	Female	SS	40.3	9.8	51.8	36	5.76	5.98	0.23	4.46	9.2	27.6	61.8834	20.6278	33.3333	13.7	40.1	168	11.8	15.1	0.08	33.3	6400	1.43889	8.99306	8.66221	225.217	6.25	6.02007	156.522	0.963211	25.0435	26	4.66667	3.24324	705.3
		10	Female	SS	37.9	13.6	59.5	30.7	5.74	6.77	0.29	4.23	9.1	29	68.5579	21.513	31.3793	14	40.8	111	9.2	11.6	0.1	16.9	28060	1.93811	10.3659	8.78877	205.172	5.34843	4.53471	105.862	0.847858	19.7931	23.3448	3.61564	1.86555	531.5
		16	Male	SS	39	12.64	50.33	34.34	4.9	9.7	0.42	3.61	9.22	26.56	71.99	26.57	34.98	14.28	35.68	233	10.88	13.26	0.22	32.36	5415	1.46564	10.2714	5.18866	119.833	7.00816	3.54021	81.7619	0.505155	11.6667	23.0952	6.78509	4.62945	647.8
		9	Male	SC	38.6	11.3	48.5	36.78	4.93	9.1	0.45	4.14	9.48	27.8	66.48	24.19	34.3	14.18	34.76	221	11.08	13.54	0.21	31.68	6675	1.31865	9.83773	5.32967	107.778	7.46045	4.04176	81.7333	0.541758	10.9556	20.2222	6.0087	4.5567	639.2
		10	Male	SS	38.1	11.07	43.21	42.96	4.87	8.36	0.4	4.3	9.1	28.14	66.5	21.41	32.23	14.7	33.7	193	11.26	12.7	0.16	33.28	8915	1.00582	8.87269	5.16866	108.025	8.82136	5.13876	107.4	0.582536	12.175	20.9	4.49255	4.46656	577.5
		10	Female	SS	38.4	10.87	46.73	40.2	4.88	7.29	0.35	4.39	9.36	28.98	66.99	21.53	32.16	14.02	34.1	175	11.54	12.1	0.14	32.52	2492	1.16244	9.57582	6.41015	133.514	8.2377	5.5144	114.857	0.66941	13.9429	20.8286	4.35323	3.74492	586
		11	Female	SC	40	10.29	46.01	40.24	4.86	6.75	0.31	4.31	9.38	28.64	67.72	22.1	32.59	14.12	33.54	145	11.76	12.66	0.12	33.88	12342	1.14339	9.46708	6.8163	148.419	8.27984	5.96148	129.806	0.72	15.6774	21.7742	3.60338	3.15149	695.2
		9	Female	SC	39.8	14.12	40.4	45.4	5.66	7.93	0.33	3.81	10.7	30.1	79	28.1	35.5	12.9	33.2	140	9.9	9.9	0.13	23.4	14514	0.889868	7.13781	5.09458	122.424	8.0212	5.72509	137.576	0.713745	17.1515	24.0303	3.0837	3.46535	642.1
		12	Male	SS	38.1	18.19	55.85	29	5.14	9.37	0.43	2.62	7.1	21.3	81.3	27.1	33.3	18.6	44.2	180	10.1	16.2	0.18	37.3	22500	1.92586	10.8658	5.96051	129.884	5.64202	3.09498	67.4419	0.548559	11.9535	21.7907	6.2069	3.22292	673.6
		14	Female	SC	39.2	17.3	61.4	24.7	4.87	8.39	0.34	2.88	9.4	23.3	80.9	32.6	40.3433	14.2	40.1	330	10.3	15	0.339	29.3	11243	2.48583	12.6078	7.31824	180.588	5.07187	2.94398	72.6471	0.580453	14.3235	24.6765	13.3603	5.37459	649.3
		17	Female	SC	37	16.5	52.55	33.03	5.22	8.56	0.35	3.1	9	24.9	80.4	29.3	36.4	15.2	39.1	216	10.1	13.7	0.22	30	21123	1.59098	10.067	6.13902	150.143	6.32759	3.85864	94.3714	0.609813	14.9143	24.4571	6.53951	4.11037	581.7
		10	Female	SS	40	17.3	56.6	28.91	5.08	8.77	0.3	2.86	8.5	23.2	80.9	29.7	36.7	16	41.1	242	10.2	15	0.25	32.2	15600	1.9578	11.1417	6.45382	188.667	5.69094	3.29647	96.3667	0.579247	16.9333	29.2333	8.37081	4.27562	623.4
		18	Male	SS	39.2	11.1	56.85	28.88	5.06	8.57	0.31	2.94	8.9	23.8	68.07	32.6	37.8	15.1	40.1	262	10.2	14.6	0.27	30.5	9800	1.96849	11.2352	6.63361	183.387	5.70751	3.36989	93.1613	0.590432	16.3226	27.6452	9.07202	4.60862	713.9
		17	Female	SS	38.7	10.8	36.8	50	3.96	8.58	0.33	4.12	8.7	25.8	62.6214	21.1165	33.7209	13.4	31.4	231	10.3	15.1	0.239	28.5	4133	0.736	9.29293	4.28904	111.515	12.6263	5.82751	151.515	0.461538	12	26	4.62	6.27717	547.3
		16	Male	SC	40	12.7	37.5	38.6	7.17	5.45	0.22	3.6	9.1	27.3	75.8333	25.2778	33.3333	12.3	32.4	170	15.2	11.1	0.1	53.1	4327	0.971503	5.23013	6.88073	170.455	5.38354	7.08257	175.455	1.3156	32.5909	24.7727	4.40415	4.53333	676.6
		15	Female	SS	38	10.61	47.45	41.14	5.24	5.77	0.2	5.51	9.8	29.4	53.3575	17.7858	33.3333	15.5	36.5	183	11.2	16.4	0.2	28.8	7625	1.15338	9.05534	8.22357	237.25	7.85115	7.12998	205.7	0.908146	26.2	28.85	4.44823	3.85669	663.7
		20	Male	SC	40.9	9.94	30.39	59.77	4.75	4.91	0.18	3.74	7	25.5	68.1818	18.7166	27.451	17.7	34.8	120	11.1	10.4	0.02	38.49	62058	0.508449	6.39789	6.18941	168.833	12.5832	12.1731	332.056	0.967413	26.3889	27.2778	2.0077	3.94867	640.7
		9	female	SS	37.6	9.8	54.4	36.2	4.02	4.1	0.17	4.61	10	30	65.0759	21.692	33.3333	10	33.4	144	11.7	12.1	0.16	24.7	16945	1.50276	13.5323	13.2683	320	9.00498	8.82927	212.941	0.980488	23.6471	24.1176	3.9779	2.64706	600.4
		15	male	SC	39.3	8.4	60.3	25.5	3.1	5.3	0.22	4.07	11	31	76.1671	27.027	35.4839	15.1	30.6	110	9.6	13.3	0.1	24.3	18667	2.36471	19.4516	11.3774	274.091	8.22581	4.81132	115.909	0.584906	14.0909	24.0909	4.31373	1.82421	551.6
		18	male	SS	38.7	9.8	51.8	36	5.76	5.98	0.23	4.46	9.2	27.6	61.8834	20.6278	33.3333	13.7	40.1	168	11.8	15.1	0.08	33.3	6400	1.43889	8.99306	8.66221	225.217	6.25	6.02007	156.522	0.963211	25.0435	26	4.66667	3.24324	643.5
		18	female	SC	38.3	14.1	55.8	36.5	2.61	5.655	0.28	3.17	7.3	26.6	83.9117	23.0284	27.4436	14.6	51.3	218	10.7	16.1	0.23	24.2	9300	1.52877	21.3793	9.86737	199.286	13.9847	6.45447	130.357	0.461538	9.32143	20.1964	5.9726	3.90681	765.5
		16	female	SS	38.5	12.64	50.33	34.34	4.9	9.7	0.36	3.61	9.22	26.56	71.99	26.57	34.98	14.28	35.68	233	10.88	13.26	0.22	32.36	5415	1.46564	10.2714	5.18866	139.806	7.00816	3.54021	95.3889	0.505155	13.6111	26.9444	6.78509	4.62945	555.9
		12	male	SC	38.5	11.3	48.5	36.78	4.93	9.1	0.32	4.14	9.48	27.8	66.48	24.19	34.3	14.18	34.76	221	11.08	13.54	0.21	31.68	6675	1.31865	9.83773	5.32967	151.562	7.46045	4.04176	114.938	0.541758	15.4062	28.4375	6.0087	4.5567	584.7
		14	Female	SS	39.1	11.07	43.21	42.96	4.87	6.36	0.28	4.3	9.1	28.14	66.5	21.41	32.23	14.7	33.7	193	11.26	12.7	0.16	33.28	8915	1.00582	8.87269	6.79403	154.321	8.82136	6.75472	153.429	0.765723	17.3929	22.7143	4.49255	4.46656	657.8
		6	Female	SS	39.1	10.87	46.73	40.2	4.88	7.29	0.35	4.39	9.36	28.98	66.99	21.53	32.16	14.02	34.1	175	11.54	12.1	0.14	32.52	2492	1.16244	9.57582	6.41015	133.514	8.2377	5.5144	114.857	0.66941	13.9429	20.8286	4.35323	3.74492	680.8
		20	male	SC	38.4	10.29	46.01	40.24	4.86	6.75	0.3	4.31	9.38	28.64	67.72	22.1	32.59	14.12	33.54	145	11.76	12.66	0.12	33.88	12342	1.14339	9.46708	6.8163	153.367	8.27984	5.96148	134.133	0.72	16.2	22.5	3.60338	3.15149	634.9
		17	Female	SS	39.8	11.16	48.61	38.38	4.83	6.95	0.31	4.16	9.16	28.19	68.67	22.42	32.41	14.17	36.28	169	11.31	13.1	0.14	31.35	11500	1.26655	10.0642	6.99424	156.806	7.94617	5.5223	123.806	0.694964	15.5806	22.4194	4.40334	3.47665	644.9
		16	male	SS	38.8	8.4	60.3	25.5	3.1	9	0.44	4.07	11	31	76.1671	27.027	35.4839	15.1	30.6	110	9.6	13.3	0.1	24.3	18667	2.36471	19.4516	6.7	137.045	8.22581	2.83333	57.9545	0.344444	7.04545	20.4545	4.31373	1.82421	690.9
		Age	Sex	Genotype	Temp	TWBC	Neut	Lymp	Eos	Mon	Bas	RBC	Hb	HCT	MCV	MCH	MCHC	RDW_CV	RDW_SD	Plt	MPV	PDW	PCT%	P_LCR	Count	N/L	N/E	N/M	N/B	L/E	L/M	L/B	E/M	E/B	M/B	P/L	P/N	8-iso-PG (pg/ml)
		19	Female	AA	38.1	4.7	64	29.1	2.07	4.485	0.345	4.99	12.8	39.5	79.3	25.6	32.4	14	36.6	170	10.4	14.9	0.176	24.2	12111	2.19931	30.9179	14.2698	185.507	14.058	6.48829	84.3478	0.461538	6	13	5.84192	2.65625	544.6	Malaria patients
		10	Female	AA	36.3	6.7	51.1	38.4	3.15	6.825	0.525	4.83	11.6	34.8	72.0497	24.0166	33.3333	15.5	35.5	198	9	14	0.17	24	7360	1.33073	16.2222	7.48718	97.3333	12.1905	5.62637	73.1429	0.461538	6	13	5.15625	3.87476	517.6
		16	Female	AA	36.3	5.5	59.3	32.1	2.58	5.59	0.43	3.96	11.6	33	83.3333	29.2929	35.1515	14	36.5	88	10.9	15.1	0.09	26.9	10020	1.84735	22.9845	10.6082	137.907	12.4419	5.7424	74.6512	0.461538	6	13	2.74143	1.48398	465.2
		16	Female	AA	36.3	4.2	55.9	33.6	1	9.3	0.64	4.17	10.3	29	69.5444	24.7002	35.5172	12.9	33.1	199	9.9	9.9	0.13	23.4	3137	1.66369	55.9	6.01075	87.3438	33.6	3.6129	52.5	0.107527	1.5625	14.5312	5.92262	3.55993	535.6
		18	Female	AA	38.6	5.58	77.5	11.3	0.2	10.8	0.61	4.63	10.2	29	62.635	22.0302	35.1724	13.2	33.7	271	9.9	9.9	0.13	23.4	6712	6.85841	387.5	7.17593	127.049	56.5	1.0463	18.5246	0.0185185	0.327869	17.7049	23.9823	3.49677	426.3
		8	Female	AA	37.2	5.1	72	21.2	2.04	4.42	0.34	2.71	7.9	20.6	76.0148	29.1513	38.3495	13.6	36.6	157	8.8	15	0.138	22	108800	3.39623	35.2941	16.2896	211.765	10.3922	4.79638	62.3529	0.461538	6	13	7.40566	2.18056	439.2
		10	Male	AA	36.5	15.8	55.9	37.8	1.89	4.095	0.315	4.06	10.6	31	76.3547	26.1084	34.1935	27	33.1	598	9.9	14.8	0.592	24.4	208000	1.47884	29.5767	13.6508	177.46	20	9.23077	120	0.461538	6	13	15.8201	10.6977	589.6
		18	Female	AA	35.1	5.8	62.2	27.7	3.03	6.565	0.505	2.79	8.6	22.4	80.2867	30.8244	38.3929	13.9	38.3	192	9.8	15.1	0.188	25.1	16000	2.24549	20.5281	9.47449	123.168	9.14191	4.21935	54.8515	0.461538	6	13	6.93141	3.08682	582
		9	Female	AA	37.5	5.9	77.3	14.4	2.34	5.07	0.39	4.66	10.4	28.9	62.0172	22.3176	35.9862	14.9	31.4	174	9.6	11.7	0.18	24.4	71098	5.36806	33.0342	15.2465	198.205	6.15385	2.84024	36.9231	0.461538	6	13	12.0833	2.25097	578.1
		12	Female	AA	39.6	5.4	68	22	6	13	1	3.43	9.1	26.3	76.6764	26.5306	34.6008	14.3	30.6	220	9	10.4	0.19	17.03	49189	3.09091	11.3333	5.23077	68	3.66667	1.69231	22	0.461538	6	13	10	3.23529	428.4
		12	Female	AA	38.6	9.7	69.1	18.5	3.69	7.995	0.615	4.25	12.4	34	80	29.1765	36.4706	12.1	33.1	176	10.4	9.3	0.18	25.1	52110	3.73514	18.7263	8.6429	112.358	5.01355	2.31395	30.0813	0.461538	6	13	9.51351	2.54703	452.4
		12	Male	AA	38.5	7.8	77.4	19.2	1.02	2.21	0.17	4.61	10.1	30.3	65.7267	21.9089	33.3333	14.6	47	43	9.4	13.8	0.03	24.2	42029	4.03125	75.8824	35.0226	455.294	18.8235	8.68778	112.941	0.461538	6	13	2.23958	0.555556	428.4
		14	Male	AA	36.8	12.5	76	14.4	2.88	6.24	0.48	5.06	13.1	36.1	71.3439	25.8893	36.2881	14.7	47	212	10.6	12.4	0.22	28.6	23486	5.27778	26.3889	12.1795	158.333	5	2.30769	30	0.461538	6	13	14.7222	2.78947	590
		12	Female	AA	35	5.6	51.2	33.1	4.71	10.205	0.785	4.72	11.7	30.8	65.2542	24.7881	37.987	14.7	41.5	170	10	12	0.17	28.5	22476	1.54683	10.8705	5.01715	65.2229	7.0276	3.24351	42.1656	0.461538	6	13	5.13595	3.32031	441
		15	Male	AA	39.2	7	81.3	9.7	2.7	5.85	0.45	4.7	12.2	33	70.2128	25.9574	36.9697	13.9	33.7	135	10.1	10.8	0.13	25	4550	8.38144	30.1111	13.8974	180.667	3.59259	1.65812	21.5556	0.461538	6	13	13.9175	1.66052	470.1
		13	Male	AA	36.4	9	51.4	36.2	3.12	6.76	0.52	4.65	12.1	33	70.9677	26.0215	36.6667	12.7	30.9	255	9	10.2	0.22	18.5	2598	1.41989	16.4744	7.60355	98.8462	11.6026	5.35503	69.6154	0.461538	6	13	7.0442	4.96109	404.7
		18	Female	AA	36.1	4.36	68.5	19.3	0.2	7.7	0.5	4.3	14.1	40	93.0233	32.7907	35.25	12.4	44.9	111	7.9	8.2	0.09	19	1503	3.54922	342.5	8.8961	137	96.5	2.50649	38.6	0.025974	0.4	15.4	5.7513	1.62044	456.5
		17	Male	AA	38.5	6.3	77.6	17	1.92	4.16	0.32	4.44	14.2	39.4	88.7387	31.982	36.0406	13.2	49.9	88	10.9	15.1	0.09	26.9	45432	4.56471	40.4167	18.6538	242.5	8.85417	4.08654	53.125	0.461538	6	13	5.17647	1.13402	489.6
		16	Male	AA	36.8	7.9	44.4	46.3	2.79	6.045	0.465	4.05	10.7	28.1	69.3827	26.4198	38.0783	10	33.4	280	9.7	13.6	0.27	27.2	9118	0.958963	15.914	7.34491	95.4839	16.595	7.65922	99.5699	0.461538	6	13	6.04752	6.30631	418.7
		9	Male	AA	39	6.1	73.4	13.2	4.02	8.71	0.67	3.98	12.3	32.9	82.6633	30.9045	37.386	12.3	34.1	74	15.2	11.1	0.1	23.3	4500	5.56061	18.2587	8.4271	109.552	3.28358	1.5155	19.7015	0.461538	6	13	5.60606	1.00817	464.1
		20	Female	AA	38.9	7.15	82.4	10.1	0.1	7.1	0.58	3.41	9.5	28.5	83.5777	27.8592	33.3333	16.1	39.2	166	10.4	15.5	0.145	19.6	45348	8.15842	824	11.6056	142.069	101	1.42254	17.4138	0.0140845	0.172414	12.2414	16.4356	2.01456	454.4
		11	Male	AA	37.1	5.9	75.5	13.3	3.33	7.215	0.555	3.58	10.5	31.5	87.9888	29.3296	33.3333	10	33.4	40	9.4	13.8	0.03	20	23466	5.67669	22.6727	10.4643	136.036	3.99399	1.84338	23.964	0.461538	6	13	3.00752	0.529801	414.4
		18	Male	AA	39	6.5	76.2	18.2	1.68	3.64	0.28	5.96	15.7	42.6	71.4765	26.3423	36.8545	12.4	44.9	190	10.1	12.6	0.19	23.7	33000	4.18681	45.3571	20.9341	272.143	10.8333	5	65	0.461538	6	13	10.4396	2.49344	492.8
		8	Female	AA	37.8	4.2	55.9	33.6	1	6.3	0.38	4.17	10.3	29	69.5444	24.7002	35.5172	12.9	33.1	199	9.9	9.9	0.13	23.7	26286	1.66369	55.9	8.87302	147.105	33.6	5.33333	88.4211	0.15873	2.63158	16.5789	5.92262	3.55993	402.5
		16	Female	AA	36.9	6.8	50.6	35.4	0.3	3.4	0.3	4.26	11.3	33.9	79.5775	26.5258	33.3333	15.1	30.6	65	10.9	13	0.08	25.5	4058	1.42938	168.667	14.8824	168.667	118	10.4118	118	0.0882353	1	11.3333	1.83616	1.28458	490
		19	Female	AA	37.8	4.89	66.01	31	0.92	1.83	0.24	4.19	9.8	31.7	75.6563	23.389	30.9148	14.3	30.6	100	12.3	13.9	0.13	37.7	4367	2.12935	71.75	36.071	275.042	33.6957	16.9399	129.167	0.502732	3.83333	7.625	3.22581	1.51492	450.7
		18	Male	AA	39.2	5	68.6	22.6	2.64	5.72	0.44	3.8	10.9	32.7	86.0526	28.6842	33.3333	10	33.4	66	10.9	13	0.08	25.5	11620	3.0354	25.9848	11.993	155.909	8.56061	3.95105	51.3636	0.461538	6	13	2.92035	0.962099	450
		10	Female	AA	39.1	8.1	66.2	20.9	3.87	8.385	0.645	4.5	10.9	32.7	72.6667	24.2222	33.3333	13.1	32.4	150	8.9	9.9	0.13	18	9600	3.16746	17.1059	7.89505	102.636	5.40052	2.49255	32.4031	0.461538	6	13	7.17703	2.26586	439.2
		6	Female	AA	36.5	5.3	41	51	2.4	5.2	0.4	4.1	10.2	30.7	74.878	24.878	33.2248	13.3	31.4	245	10.9	15.2	0.267	24.3	41455	0.803922	17.0833	7.88462	102.5	21.25	9.80769	127.5	0.461538	6	13	4.80392	5.97561	426.3
		12	Female	AA	38	3.9	70.2	23.2	1.98	4.29	0.33	4.02	8.9	28	69.6517	22.1393	31.7857	16.1	39.2	140	10.4	15.5	0.145	24.3	16011	3.02586	35.4545	16.3636	212.727	11.7172	5.40793	70.303	0.461538	6	13	6.03448	1.9943	492.8
		6	Female	AA	37.5	8.8	84.9	9.3	1.74	3.77	0.29	4.52	12.4	36.1	79.8673	27.4336	34.349	12.3	34.1	470	8.6	14.4	0.404	17.03	941	9.12903	48.7931	22.5199	292.759	5.34483	2.46684	32.069	0.461538	6	13	50.5376	5.53592	485.7
		9	Male	AA	38.2	9	66.7	27.4	8.22	17.81	1.37	4.8	13.8	37	77.0833	28.75	37.2973	12.8	33.2	448	9.1	14.6	0.407	31.8	150000	2.43431	8.11436	3.74509	48.6861	3.33333	1.53846	20	0.461538	6	13	16.3504	6.71664	522.4
		9	Female	AA	37.8	8.3	57.2	29.2	4.08	8.84	0.68	4.23	11.5	32.3	76.3593	27.1868	35.6037	14	32.4	202	9.9	10.2	0.19	23.9	2264	1.9589	14.0196	6.47059	84.1176	7.15686	3.30317	42.9412	0.461538	6	13	6.91781	3.53147	440.3
		11	Female	AA	36.8	7	82	9.3	2.61	5.655	0.435	5.04	13.5	40.5	80.3571	26.7857	33.3333	14.8	47	254	9	11.4	0.22	18.7	5091	8.8172	31.4176	14.5004	188.506	3.56322	1.64456	21.3793	0.461538	6	13	27.3118	3.09756	452.2
		19	Male	AA	37.8	3.9	70.2	23.2	1.98	4.29	0.33	4.02	8.9	28	69.6517	22.1393	31.7857	16.1	39.2	140	10.4	15.5	0.145	24.3	11001	3.02586	35.4545	16.3636	212.727	11.7172	5.40793	70.303	0.461538	6	13	6.03448	1.9943	498.2
		20	Male	AA	36.7	2.7	51.7	34.3	4.2	9.1	0.7	6.05	14.7	44.1	72.8926	24.2975	33.3333	14.6	33.2	99	11.1	11.4	0.1	31.8	33109	1.50729	12.3095	5.68132	73.8571	8.16667	3.76923	49	0.461538	6	13	2.8863	1.91489	484.2
		16	Female	AA	37.2	4.1	55.1	36.6	2.49	5.395	0.415	4.5	12.4	34.6	76.8889	27.5556	35.8382	13.3	33.2	331	8.7	14.4	0.287	23.9	33216	1.50546	22.1285	10.2132	132.771	14.6988	6.78406	88.1928	0.461538	6	13	9.04372	6.00726	465.2
		12	Male	AA	38.7	6.28	85.07	6.98	0.08	0.475	0.3	3.1	7.2	21.6	69.6774	23.2258	33.3333	16.2	33.1	72	7.2	8.6	0.05	21.35	11776	12.1877	1063.38	179.095	283.567	87.25	14.6947	23.2667	0.168421	0.266667	1.58333	10.3152	0.846362	454.4
		18	Female	AA	36.3	2.82	43.9	45.1	3.3	7.15	0.55	4.73	14	39	82.4524	29.5983	35.8974	12.8	33.2	65	7.2	8.6	0.05	21.35	5960	0.973392	13.303	6.13986	79.8182	13.6667	6.30769	82	0.461538	6	13	1.44124	1.48064	450
		9	Male	AA	37.5	7.49	80.6	11.1	0.4	3.4	0.3	5.59	15.7	47.1	84.2576	28.0859	33.3333	13.5	33.4	155	6.6	7.9	0.19	6.87	21240	7.26126	201.5	23.7059	268.667	27.75	3.26471	37	0.117647	1.33333	11.3333	13.964	1.92308	438.2
		Age	Sex	Control	36	TWBC	Neut	Lym	Eos	Mon	Bas	RBC	Hb	HCT	MCV	MCH	MCHC	RDW_CV	RDW_SD	Plt	MPV	PDW	PCT%	P_LCR		N/L	N/E	N/M	N/B	L/E	L/M	L/B	E/M	E/B	M/B	P/L	P/N	8-iso-PG (pg/ml)	Normal Control
		19	Female		37.1	5.18	87	5.29	4.3	3.2	0.21	6.48	15.2	45	78.1	27.7	35.5	16.5	34	342	8.9	13.6	0.3	18.7		16.4461	20.2326	27.1875	414.286	1.23023	1.65312	25.1905	1.34375	20.4762	15.2381	64.6503	3.93103	67.4
		10	Male		36.5	8.59	69.81	23.19	2.3	4.3	0.4	4.11	14	42	102.2	34.1	33.3	13.6	39.9	162	8	12.9	0.12	14.33		3.01035	30.3522	16.2349	174.525	10.0826	5.39302	57.975	0.534884	5.75	10.75	6.98577	2.32058	100.5
		16	Female		37	2.59	60.53	33.45	3.3	2.58	0.14	5.5	15	40.3	84	31.2	37.2	13.1	30.6	213	8.6	12.2	0.18	15.63		1.80957	18.3424	23.4612	432.357	10.1364	12.9651	238.929	1.27907	23.5714	18.4286	6.36771	3.51892	89.4
		16	Female		36.5	4.29	84.96	10.52	2.3	2.05	0.17	4.54	13.3	37	77	27	35.1	16.8	38.2	202	9.4	16.5	0.18	30.76		8.07605	36.9391	41.4439	499.765	4.57391	5.13171	61.8824	1.12195	13.5294	12.0588	19.2015	2.37759	64.9
		18	Female		36.4	5.45	84.23	12.29	2.59	0.69	0.2	5.58	15.4	43	77.1	27.5	35.8	14.2	31.4	235	8.1	13.6	0.19	19.14		6.85354	32.5212	122.072	421.15	4.74517	17.8116	61.45	3.75362	12.95	3.45	19.1212	2.78998	82.1
		20	Female		37.1	6.91	85.61	6.4	2.54	5	0.45	5.82	14.9	42.3	72.7	25.6	35.2	15.1	30.6	291	7.7	12.6	0.22	15.91		13.3766	33.7047	17.122	190.244	2.51969	1.28	14.2222	0.508	5.64444	11.1111	45.4688	3.39914	72.3
		10	Male		36.8	4.87	69.7	25	4.99	0.22	0.09	4.68	13.2	36.4	77.9	28.2	36.2	14.9	33.1	219	9	12.2	0.17	11.15		2.788	13.9679	316.818	774.444	5.01002	113.636	277.778	22.6818	55.4444	2.44444	8.76	3.14204	77.2
		18	Male		36.7	5.99	58.96	27.04	7.76	6.19	0.05	5.2	14.1	42	80.8	27.1	33.6	19.9	39.1	184	8.1	10.4	0.14	22.04		2.18047	7.59794	9.52504	1179.2	3.48454	4.36834	540.8	1.25363	155.2	123.8	6.80473	3.12076	117.6
		9	Female		36.4	4.65	25.99	69.93	0.04	3.76	0.28	4.16	13.6	36.1	87	32.6	37.6	14.1	35.7	237	9.2	14.4	0.21	14.89		0.371657	649.75	6.91223	92.8214	1748.25	18.5984	249.75	0.0106383	0.142857	13.4286	3.3891	9.11889	104.1
		12	Male		37.2	7.76	35.05	59.67	0.22	4.66	0.4	5.1	14.2	42.6	83.5	27.8	33.3	14.2	37.4	156	7.5	9	0.11	18.98		0.587397	159.318	7.52146	87.625	271.227	12.8047	149.175	0.0472103	0.55	11.65	2.61438	4.45078	72.3
		10	Male		37.2	7.09	45.45	47.51	3.12	3.78	0.14	3.5	12.5	37.5	78.3	27.1	34.6	15.7	33.1	125	7	10.4	0.08	21.52		0.956641	14.5673	12.0238	324.643	15.2276	12.5688	339.357	0.825397	22.2857	27	2.63103	2.75028	93.1
		10	Female		37.3	4.12	70.33	22.48	3.18	3.85	0.16	5.97	13.8	40.8	68.4	23.1	33.8	15.1	30.6	289	8.5	15.1	0.24	23.09		3.12856	22.1164	18.2675	439.562	7.06918	5.83896	140.5	0.825974	19.875	24.0625	12.8559	4.1092	72.3
		11	Male		35.9	8.58	45.21	51.01	1.55	2.15	0.08	4.13	13.2	33.9	82.1	31.9	38.9	14.2	33.1	374	8.7	12.9	0.32	11.2		0.886297	29.1677	21.0279	565.125	32.9097	23.7256	637.625	0.72093	19.375	26.875	7.3319	8.27251	105.4
		19	Male		36	6.94	45	45.52	6.92	2.37	0.19	5.8	16.8	45	77.6	29	37.3	14.7	34.8	243	8.8	11.5	0.21	15.52		0.988576	6.50289	18.9873	236.842	6.57803	19.2068	239.579	2.91983	36.4211	12.4737	5.33831	5.4	71.1
		12	Male		36.1	4.7	72.92	18.2	3.39	5	0.49	4.16	13.7	37.1	89.4	32.9	36.9	13	41.6	186	11.1	15.1	0.2	23.24		4.00659	21.5103	14.584	148.816	5.36873	3.64	37.1429	0.678	6.91837	10.2041	10.2198	2.55074	104.1
		14	Female		36.2	6.24	45	50.11	3.7	1.15	0.04	4.87	16.7	42.4	87.2	34.2	39.3	14.1	37.4	259	9	12.9	0.23	12.03		0.898024	12.1622	39.1304	1125	13.5432	43.5739	1252.75	3.21739	92.5	28.75	5.16863	5.75556	110.3
		17	Male		36.3	6.24	43.12	55.47	0.33	1.04	0.04	4.87	16.7	42.4	87.2	34.2	39.3	14.1	37.4	259	9	12.9	0.23	12.03		0.777357	130.667	41.4615	1078	168.091	53.3365	1386.75	0.317308	8.25	26	4.66919	6.00649	79.6
		10	Male		36.8	3.21	39.45	53.05	4.83	2.23	0.44	4.6	14	41	89.1	30.4	34.1	16.3	38.2	183	9.2	12.2	0.16	20.62		0.743638	8.1677	17.6906	89.6591	10.9834	23.7892	120.568	2.16592	10.9773	5.06818	3.44958	4.63878	77.2
		18	Female		37.2	7.72	77.23	18.98	2.99	0.55	0.25	4.78	13.5	40.5	84.3	30.5	36.2	14.5	35.7	132	7.2	9.7	0.09	14.4		4.06902	25.8294	140.418	308.92	6.34783	34.5091	75.92	5.43636	11.96	2.2	6.95469	1.70918	98
		17	Female		37.7	8.73	78.89	12.67	3.36	4.96	0.12	4.48	13.6	39	81.8	30.3	37.1	15.8	34	209	8.4	10.4	0.17	12.57		6.22652	23.4792	15.9052	657.417	3.77083	2.55444	105.583	0.677419	28	41.3333	16.4957	2.64926	88.2
		11	Female		37.8	6.4	66.45	27.72	0.36	5.11	0.36	4.12	13.2	39	94.7	32	33.8	16.3	34	150	6.8	11.1	0.1	16.9		2.39719	184.583	13.0039	184.583	77	5.42466	77	0.0704501	1	14.1944	5.41126	2.25734	77.2
		19	Male		37.7	7.34	81.84	10.73	2.36	4.64	0.43	4.3	14.4	38	88.5	33.4	37.8	12.4	39.9	116	11.5	17.6	0.13	26.36		7.62721	34.678	17.6379	190.326	4.54661	2.3125	24.9535	0.508621	5.48837	10.7907	10.8108	1.4174	93.1
		13	Female		38.1	8.67	82.13	9.55	6.22	1.92	0.18	5.13	14.8	43	83.8	28.8	34.4	15.6	39.1	169	8.2	11.5	0.13	15.37		8.6	13.2042	42.776	456.278	1.53537	4.97396	53.0556	3.23958	34.5556	10.6667	17.6963	2.05771	80.9
		13	Female		36.5	4.5	75.28	15.29	4.28	4.77	0.38	3.98	12.9	37	93	32.4	34.9	14.4	33.1	233	8.9	13.3	0.2	13.52		4.92348	17.5888	15.782	198.105	3.57243	3.20545	40.2368	0.897275	11.2632	12.5526	15.2387	3.09511	85.8
		19	Male		36.5	6.37	62.53	32.78	3.25	1.01	0.43	4.5	13	39	82.5	30.3	36.8	18	39.1	137	7.2	9.7	0.09	18.32		1.90757	19.24	61.9109	145.419	10.0862	32.4554	76.2326	3.21782	7.55814	2.34884	4.17938	2.19095	105.4
		9	Female		37.7	7.25	78.43	16.2	0.94	4.26	0.17	5.8	15.5	44.7	82.9	31.3	37.8	14	35.7	194	7.1	12.2	0.13	17.74		4.84136	83.4362	18.4108	461.353	17.234	3.80282	95.2941	0.220657	5.52941	25.0588	11.9753	2.47354	82.1
		10	Female		36.7	5.45	63.39	30.92	2.18	3.22	0.29	5.49	18.3	54	98.4	33.3	33.9	14.2	38.2	228	9	12.6	0.2	13.88		2.05013	29.078	19.6863	218.586	14.1835	9.60248	106.621	0.677019	7.51724	11.1034	7.37387	3.59678	72.3
		20	Female		36	4.12	70.33	22.48	3.18	3.85	0.16	5.97	13.8	40.8	88.5	23.1	33.8	15.1	30.6	289	8.5	15.1	0.24	23.09		3.12856	22.1164	18.2675	439.562	7.06918	5.83896	140.5	0.825974	19.875	24.0625	12.8559	4.1092	61.3
		11	Male		37.9	3.42	62.08	34.86	0.04	2.58	0.44	4.88	15.9	47	96.3	32.6	33.8	14.1	39.9	209	11.6	23.7	0.12	31.84		1.78084	1552	24.062	141.091	871.5	13.5116	79.2273	0.0155039	0.0909091	5.86364	5.99541	3.36662	57.6
		16	Male		36.8	7.25	78.43	16.2	0.94	4.26	0.17	5.8	15.5	44.7	82.9	31.3	37.8	14	35.7	194	7.1	12.2	0.13	17.74		4.84136	83.4362	18.4108	461.353	17.234	3.80282	95.2941	0.220657	5.52941	25.0588	11.9753	2.47354	68.6
		14	Male		36.7	4.12	70.33	22.48	3.18	3.85	0.16	5.97	13.8	40.8	68.4	23.1	33.8	15.1	30.6	289	8.5	15.1	0.24	23.09		3.12856	22.1164	18.2675	439.562	7.06918	5.83896	140.5	0.825974	19.875	24.0625	12.8559	4.1092	100.5
		10	Female		36.4	8.58	45.21	51.01	1.55	2.15	0.08	4.13	13.2	33.9	82.1	31.9	38.9	14.2	33.1	374	8.7	12.9	0.32	11.2		0.886297	29.1677	21.0279	565.125	32.9097	23.7256	637.625	0.72093	19.375	26.875	7.3319	8.27251	93.1
		8	Female		37.2	6.94	45	45.52	6.92	2.37	0.19	5.8	16.8	45	77.6	29	37.3	14.7	34.8	243	8.8	11.5	0.21	15.52		0.988576	6.50289	18.9873	236.842	6.57803	19.2068	239.579	2.91983	36.4211	12.4737	5.33831	5.4	61.3
		17	Female		37.2	4.7	72.92	18.2	3.39	5	0.49	4.16	13.7	37.1	89.4	32.9	36.9	13	41.6	186	11.1	15.1	0.2	23.24		4.00659	21.5103	14.584	148.816	5.36873	3.64	37.1429	0.678	6.91837	10.2041	10.2198	2.55074	74.7
		14	Male		37.3	6.24	45	50.11	3.7	1.15	0.04	4.87	16.7	42.4	87.2	34.2	39.3	14.1	37.4	259	9	12.9	0.23	12.03		0.898024	12.1622	39.1304	1125	13.5432	43.5739	1252.75	3.21739	92.5	28.75	5.16863	5.75556	87
		11	Female		35.9	6.24	43.12	55.47	0.33	1.04	0.04	4.87	16.7	42.4	87.2	34.2	39.3	14.1	37.4	259	9	12.9	0.23	12.03		0.777357	130.667	41.4615	1078	168.091	53.3365	1386.75	0.317308	8.25	26	4.66919	6.00649	120.1
		16	Female		36	3.21	39.45	53.05	4.83	2.23	0.44	4.6	14	41	89.1	30.4	34.1	16.3	38.2	183	9.2	12.2	0.16	20.62		0.743638	8.1677	17.6906	89.6591	10.9834	23.7892	120.568	2.16592	10.9773	5.06818	3.44958	4.63878	89.4
		11	Female		36.1	7.72	77.23	18.98	2.99	0.55	0.25	4.78	13.5	40.5	84.3	30.5	36.2	14.5	35.7	132	7.2	9.7	0.09	14.4		4.06902	25.8294	140.418	308.92	6.34783	34.5091	75.92	5.43636	11.96	2.2	6.95469	1.70918	77.2
		8	Male		36.3	8.73	78.89	12.67	3.36	4.96	0.12	4.48	13.6	39	81.8	30.3	37.1	15.8	34	209	8.4	10.4	0.17	12.57		6.22652	23.4792	15.9052	657.417	3.77083	2.55444	105.583	0.677419	28	41.3333	16.4957	2.64926	72.3
		19	Female		36.8	6.4	66.45	27.72	0.36	5.11	0.36	4.12	13.2	39	94.7	32	33.8	16.3	34	150	6.8	11.1	0.1	16.9		2.39719	184.583	13.0039	184.583	77	5.42466	77	0.0704501	1	14.1944	5.41126	2.25734	58.8
		Age	Sex	Sickle cell Disease		WBC	Lym%	Mon%	Neu%	Eos%	Baso%	RBC	HB	HCT	MCV	MCH	MCHC	RDW_CV	RDW_SD	PLT	MPV	PDW	PCT	P_LCR	NLR	PLR	LMR											8-iso-PG (pg/ml)	SCD
		12	Female			5.84	43.06	6.08	50	0.4	0.46	3.18	9.2	25	78.9	28.9	36.7	14.5	30.6	225	8.3	9.7	0.18	9.32	1.16117	5.22527	7.08224											120.4
		14	Female			6.25	60.04	7.08	30.08	0.3	2.08	4.2	9.5	26.9	64.0476	22.619	35.316	15.9	28.9	238	7	8.2	0.16	15.33	0.500999	3.96402	8.48023											153.5
		17	Female			7.53	82.48	6.71	10.52	0.25	0.04	4.56	10.8	30.7	67.3246	23.6842	35.1792	16.1	28.9	393	7	9	0.27	12.79	0.127546	4.76479	12.2921											142.4
		10	Female			9.05	76.56	6.71	16.07	0.32	0.34	1.99	7	18.4	92.4623	35.1759	38.0435	17.4	53.6	345	7.9	8.2	0.27	7.03	0.209901	4.50627	11.4098											117.9
		18	Male			6.74	73.46	4.55	21.55	0.08	0.36	4.63	8.1	26.6	57.4514	17.4946	30.4511	33.3	40.8	224	8.5	8.8	0.19	49.46	0.293357	3.04928	16.1451											135.1
		17	Male			5.84	43.06	6.08	50	0.4	0.46	3.18	9.2	25	78.9	28.9	36.7	14.5	30.6	225	8.3	9.7	0.18	9.32	1.16117	5.22527	7.08224											125.3
		16	Female			6.25	60.04	7.08	30.08	0.3	2.08	4.2	9.5	26.9	64.0476	22.619	35.316	15.9	28.9	238	7	8.2	0.16	15.33	0.500999	3.96402	8.48023											130.2
		15	Male			7.53	82.48	6.71	10.52	0.25	0.04	4.56	10.8	30.7	67.3246	23.6842	35.1792	16.1	28.9	393	7	9	0.27	12.79	0.127546	4.76479	12.2921											170.6
		20	Male			9.05	76.56	6.71	16.07	0.32	0.34	1.99	7	18.4	92.4623	35.1759	38.0435	17.4	53.6	345	7.9	8.2	0.27	7.03	0.209901	4.50627	11.4098											157.1
		9	Female			6.74	73.46	4.55	21.55	0.08	0.36	4.63	8.1	26.6	57.4514	17.4946	30.4511	33.3	40.8	224	8.5	8.8	0.19	49.46	0.293357	3.04928	16.1451											125.3
		15	Female			5.84	43.06	6.08	50	0.4	0.46	3.18	9.2	25	78.9	28.9	36.7	14.5	30.6	225	8.3	9.7	0.18	9.32	1.16117	5.22527	7.08224											146.1
		18	Female			6.25	60.04	7.08	30.08	0.3	2.08	4.2	9.5	26.9	64.0476	22.619	35.316	15.9	28.9	238	7	8.2	0.16	15.33	0.500999	3.96402	8.48023											125.3
		18	Female			7.53	82.48	6.71	10.52	0.25	0.04	4.56	10.8	30.7	67.3246	23.6842	35.1792	16.1	28.9	393	7	9	0.27	12.79	0.127546	4.76479	12.2921											158.4
		16	Male			9.05	76.56	6.71	16.07	0.32	0.34	1.99	7	18.4	92.4623	35.1759	38.0435	17.4	53.6	345	7.9	8.2	0.27	7.03	0.209901	4.50627	11.4098											124.1
		12	Male			6.74	73.46	4.55	21.55	0.08	0.36	4.63	8.1	26.6	57.4514	17.4946	30.4511	33.3	40.8	224	8.5	8.8	0.19	49.46	0.293357	3.04928	16.1451											157.1
		14	Female			5.84	43.06	6.08	50	0.4	0.46	3.18	9.2	25	78.9	28.9	36.7	14.5	30.6	225	8.3	9.7	0.18	9.32	1.16117	5.22527	7.08224											163.3
		6	Male			6.25	60.04	7.08	30.08	0.3	2.08	4.2	9.5	26.9	64.0476	22.619	35.316	15.9	28.9	238	7	8.2	0.16	15.33	0.500999	3.96402	8.48023											132.6
		20	Male			7.53	82.48	6.71	10.52	0.25	0.04	4.56	10.8	30.7	67.3246	23.6842	35.1792	16.1	28.9	393	7	9	0.27	12.79	0.127546	4.76479	12.2921											116.2
		17	Female			9.05	76.56	6.71	16.07	0.32	0.34	1.99	7	18.4	92.4623	35.1759	38.0435	17.4	53.6	345	7.9	8.2	0.27	7.03	0.209901	4.50627	11.4098											137
		16	Female			6.74	73.46	4.55	21.55	0.08	0.36	4.63	8.1	26.6	57.4514	17.4946	30.4511	33.3	40.8	224	8.5	8.8	0.19	49.46	0.293357	3.04928	16.1451											127.2
		10	Female			5.84	43.06	6.08	50	0.4	0.46	3.18	9.2	25	78.9	28.9	36.7	14.5	30.6	225	8.3	9.7	0.18	9.32	1.16117	5.22527	7.08224											116.2
		11	Female			6.25	60.04	7.08	30.08	0.3	2.08	4.2	9.5	26.9	64.0476	22.619	35.316	15.9	28.9	238	7	8.2	0.16	15.33	0.500999	3.96402	8.48023											132.1
		19	Male			7.53	82.48	6.71	10.52	0.25	0.04	4.56	10.8	30.7	67.3246	23.6842	35.1792	16.1	28.9	393	7	9	0.27	12.79	0.127546	4.76479	12.2921											119.9
		12	Male			9.05	76.56	6.71	16.07	0.32	0.34	1.99	7	18.4	92.4623	35.1759	38.0435	17.4	53.6	345	7.9	8.2	0.27	7.03	0.209901	4.50627	11.4098											124.8
		14	Female			6.74	73.46	4.55	21.55	0.08	0.36	4.63	8.1	26.6	57.4514	17.4946	30.4511	33.3	40.8	224	8.5	8.8	0.19	49.46	0.293357	3.04928	16.1451											144.4
		17	Male			7.53	82.48	6.71	10.52	0.25	0.04	4.56	10.8	30.7	67.3246	23.6842	35.1792	16.1	28.9	393	7	9	0.27	12.79	0.127546	4.76479	12.2921											121.1
		10	Male			9.05	76.56	6.71	16.07	0.32	0.34	1.99	7	18.4	92.4623	35.1759	38.0435	17.4	53.6	345	7.9	8.2	0.27	7.03	0.209901	4.50627	11.4098											111.3
		18	Male			6.74	73.46	4.55	21.55	0.08	0.36	4.63	8.1	26.6	57.4514	17.4946	30.4511	33.3	40.8	224	8.5	8.8	0.19	49.46	0.293357	3.04928	16.1451											100.3
		17	Male			5.84	43.06	6.08	50	0.4	0.46	3.18	9.2	25	78.9	28.9	36.7	14.5	30.6	225	8.3	9.7	0.18	9.32	1.16117	5.22527	7.08224											96.6
		11	Female			6.25	60.04	7.08	30.08	0.3	2.08	4.2	9.5	26.9	64.0476	22.619	35.316	15.9	28.9	238	7	8.2	0.16	15.33	0.500999	3.96402	8.48023											107.6
		19	Male			7.53	82.48	6.71	10.52	0.25	0.04	4.56	10.8	30.7	67.3246	23.6842	35.1792	16.1	28.9	393	7	9	0.27	12.79	0.127546	4.76479	12.2921											139.5
		13	Male			9.05	76.56	6.71	16.07	0.32	0.34	1.99	7	18.4	92.4623	35.1759	38.0435	17.4	53.6	345	7.9	8.2	0.27	7.03	0.209901	4.50627	11.4098											132.1
		13	Male			6.74	73.46	4.55	21.55	0.08	0.36	4.63	8.1	26.6	57.4514	17.4946	30.4511	33.3	40.8	224	8.5	8.8	0.19	49.46	0.293357	3.04928	16.1451											100.3
		19	Male			5.84	43.06	6.08	50	0.4	0.46	3.18	9.2	25	78.9	28.9	36.7	14.5	30.6	225	8.3	9.7	0.18	9.32	1.16117	5.22527	7.08224											113.7
		11	Female			6.25	60.04	7.08	30.08	0.3	2.08	4.2	9.5	26.9	64.0476	22.619	35.316	15.9	28.9	238	7	8.2	0.16	15.33	0.500999	3.96402	8.48023											126
		11	Male			7.53	82.48	6.71	10.52	0.25	0.04	4.56	10.8	30.7	67.3246	23.6842	35.1792	16.1	28.9	393	7	9	0.27	12.79	0.127546	4.76479	12.2921											159.1
		8	Male			7.53	82.48	6.71	10.52	0.25	0.04	4.56	10.8	30.7	67.3246	23.6842	35.1792	16.1	28.9	393	7	9	0.27	12.79	0.127546	4.76479	12.2921											128.4
		14	Female			9.05	76.56	6.71	16.07	0.32	0.34	1.99	7	18.4	92.4623	35.1759	38.0435	17.4	53.6	345	7.9	8.2	0.27	7.03	0.209901	4.50627	11.4098											116.2
		10	Female			6.74	73.46	4.55	21.55	0.08	0.36	4.63	8.1	26.6	57.4514	17.4946	30.4511	33.3	40.8	224	8.5	8.8	0.19	49.46	0.293357	3.04928	16.1451											111.3
		8	Female			9.05	76.56	6.71	16.07	0.32	0.34	1.99	7	18.4	92.4623	35.1759	38.0435	17.4	53.6	345	7.9	8.2	0.27	7.03	0.209901	4.50627	11.4098											97.8
